# Supplementary material for: Perceived psychological stress and associated factors in the early stages of the coronavirus disease 2019 (COVID-19) epidemic: Evidence from the general Chinese population
Source: PLoS One. 2020 Dec 4;15(12):e0243605. doi: 10.1371/journal.pone.0243605 (PMC7717525; doi:10.1371/journal.pone.0243605)
Supplement: S1 Data — (XLS) [file pone.0243605.s002.xls]

## Sheet: S1 data
Question Number	Name	Value	Value Label	Question
	order		The order of participation
q1	gender			What is your gender identity?
		0	male
		1	female
q2	age		age of participation	How old are you?
q3	marriage status			What is your marriage status?
		0	married
		1	unmarried
q4	education level			What is your education level?
		0	primary school
		1	middle school
		2	high school
		3	technical qualification
		4	bachelor’ degree
		5	graduate
q4	history_of_visiting_Wuhan			Did you have a visit to Wuhan in the past one month?
		0	No
		1	Yes
q5	history_of_epidemics_occurring_in_the community			Was a epidemic occurring in your community?
		0	No
		1	Yes
q7	time spending about COVID-19 everyday		time of participation	How much time did you spend about COVID-19 everyday?
q8	concern_with_media_reports_related_to_the_epidemic			Which of the following matches your concern with media reports related to the epidemic?
		0	not concerned
		1	less concerned
		2	concered
		3	more concerned
		4	extremely concerned
q9	coping_style			Calculated by a Z conversion according to the scores of 20 qestions of the Simplified Coping Style Questionnaire (SCSQ)
		0	negative coping style
		1	positive coping style
				Listed below are the attitudes and practices that may be taken when you are hit by setbacks or encounter difficulties in your life during the epidemic. Please read each item carefully and choose the option that suits you best.
q10	SCSQ_qes1			Relieved through work, study or other activities
		0	no use
		1	occasional use
		2	sometimes use
		3	frequent use
q11	SCSQ_qes2			Talk with others, express troubles
		0	no use
		1	occasional use
		2	sometimes use
		3	frequent use
q12	SCSQ_qes3			Try to see the good side of things
		0	no use
		1	occasional use
		2	sometimes use
		3	frequent use
q13	SCSQ_qes4			Change your mind and rediscover what is important in life
		0	no use
		1	occasional use
		2	sometimes use
		3	frequent use
q14	SCSQ_qes5			Don't look the problem too seriously
		0	no use
		1	occasional use
		2	sometimes use
		3	frequent use
q15	SCSQ_qes6			Stick to your own position and fight for what you want
		0	no use
		1	occasional use
		2	sometimes use
		3	frequent use
q16	SCSQ_qes7			Identify different kinds of methods to solve problems
		0	no use
		1	occasional use
		2	sometimes use
		3	frequent use
q17	SCSQ_qes8			Ask for advice from relatives, friends or classmates
		0	no use
		1	occasional use
		2	sometimes use
		3	frequent use
q18	SCSQ_qes9			Change some of the original practices or some of your own problems
		0	no use
		1	occasional use
		2	sometimes use
		3	frequent use
q19	SCSQ_qes10			Learn from others on handling similar difficult situations
		0	no use
		1	occasional use
		2	sometimes use
		3	frequent use
q20	SCSQ_qes11			Cultivate hobbies and actively participate in cultural and sports activities
		0	no use
		1	occasional use
		2	sometimes use
		3	frequent use
q21	SCSQ_qes12			Try to restrain your disappointment, regret, sadness and anger
		0	no use
		1	occasional use
		2	sometimes use
		3	frequent use
q22	SCSQ_qes13			Attempt to take a break or vacation, and temporarily abandon the problem (trouble)
		0	no use
		1	occasional use
		2	sometimes use
		3	frequent use
q23	SCSQ_qes14			Relieve trouble by smoking, drinking, taking medicine and eating
		0	no use
		1	occasional use
		2	sometimes use
		3	frequent use
q24	SCSQ_qes15			Believe that time will change the status, the only thing to do is to wait
		0	no use
		1	occasional use
		2	sometimes use
		3	frequent use
q25	SCSQ_qes16			Trying to forget the whole thing
		0	no use
		1	occasional use
		2	sometimes use
		3	frequent use
q26	SCSQ_qes17			Rely on others to solve problems
		0	no use
		1	occasional use
		2	sometimes use
		3	frequent use
q27	SCSQ_qes18			Accept reality because there is no other way
		0	no use
		1	occasional use
		2	sometimes use
		3	frequent use
q28	SCSQ_qes19			Imagine that one kind of miracle might happen and change the status
		0	no use
		1	occasional use
		2	sometimes use
		3	frequent use
q29	SCSQ_qes20			Comfort yourself
		0	no use
		1	occasional use
		2	sometimes use
		3	frequent use
q30	total_scores_of_PSS-10			Calculated by summing the scores of 10 factors of PSS-10
q31	PSS-10_qes1			In the last month, how often have you been upset because of something that happened unexpectedly?
		0	never
		1	almost never
		2	sometimes
		3	fairly often
		4	very often
q32	PSS-10_qes2			In the last month, how often have you felt that you were unable to control the important things in your life?
		0	never
		1	almost never
		2	sometimes
		3	fairly often
		4	very often
q33	PSS-10_qes3			In the last month, how often have you felt nervous and "stressed"?
		0	never
		1	almost never
		2	sometimes
		3	fairly often
		4	very often
q34	PSS-10_qes4			In the last month, how often have you felt confident about your ability to handle your personal problems?
		0	never
		1	almost never
		2	sometimes
		3	fairly often
		4	very often
q35	PSS-10_qes5			In the last month, how often have you felt that things were going your way?
		0	never
		1	almost never
		2	sometimes
		3	fairly often
		4	very often
q36	PSS-10_qes6			In the last month, how often have you found that you could not cope with all the things that you had to do?
		0	never
		1	almost never
		2	sometimes
		3	fairly often
		4	very often
q37	PSS-10_qes7			In the last month, how often have you been able to control irritations in your life?
		0	never
		1	almost never
		2	sometimes
		3	fairly often
		4	very often
q38	PSS-10_qes8			In the last month, how often have you felt that you were on top of things?
		0	never
		1	almost never
		2	sometimes
		3	fairly often
		4	very often
q39	PSS-10_qes9			In the last month, how often have you been angered because of things that were outside of your control?
		0	never
		1	almost never
		2	sometimes
		3	fairly often
		4	very often
q40	PSS-10_qes10			In the last month, how often have you felt difficulties were piling up so high that you could not overcome them?
		0	never
		1	almost never
		2	sometimes
		3	fairly often
		4	very often
q41	social support rating scale
	SSRS_qes1			How many close friends do you have who can get support and help? (Choose only one)
		1	none of them
		2	1-2
		3	3-5
		4	6 or more
	SSRS_qes2			Over the past year, you (choose only one)
		1	Live away from family and live alone in one room
		2	Living quarters change frequently and spend most of the time with strangers
		3	Live with classmates, colleagues or friends
		4	Live with your family
	SSRS_qes3			You and your neighbors :(choose only one)
		1	They never cared about each other, they were just nodding acquaintances
		2	You may be slightly concerned about difficulties
		3	Most of your neighbors care a lot about you
		4	Most of your neighbors care a lot about you
	SSRS_qes4			You and colleagues :(choose only one)
		1	They never cared about each other, they were just nodding acquaintances
		2	You may be slightly concerned about difficulties
		3	Some colleagues are concerned about you
		4	Most of your colleagues care a lot about you
	SSRS_qes5			Support and care from family members :(check √ in the appropriate box)(select only one)
		1	no	A: Husband and wife (lovers)
		2	very few
		3	general support
		4	very support
		1	no	B: parents
		2	very few
		3	general support
		4	very support
		1	no	C:children
		2	very few
		3	general support
		4	very support
		1	no	D:siblings
		2	very few
		3	general support
		4	very support
		1	no	E: Other members (e.g. sister-in-law)
		2	very few
		3	general support
		4	very support
	SSRS_qes6			In the past, you have received financial support or help to solve practical problems in emergencies from the following sources:
		0	Without any source
		1	There are the following sources (optional) :A, spouse.
		1	B. Other family members.
		1	C. Friends.
		1	D. Relatives.
		1	E. Colleagues.
		1	F. Work Unit.
		1	G. Official or semi-official organizations such as party, league and trade unions.
		1	H. Non-governmental organizations such as religious and social organizations.
		1	I. Others.
	SSRS_qes7			In the past, when you encountered difficulties or emergencies, you have received comfort and care from the following sources:
		0	Without any source
		1	There are the following sources (optional) :A, spouse.
		1	B. Other family members.
		1	C. Friends.
		1	D. Relatives.
		1	E. Colleagues.
		1	F. Work Unit.
		1	G. Official or semi-official organizations such as party, league and trade unions.
		1	H. Non-governmental organizations such as religious and social organizations.
		1	I. Others.
	SSRS_qes8			How you talk about your troubles :(choose only one)
		1	Never told anyone
		2	Only speak to one or two people who are very close to you
		3	Say if your friend asks
		4	Take the initiative to share your problems for support and understanding
	SSRS_qes9			How to ask for help when you are in trouble :(choose only one)
		1	Rely only on yourself, don't accept help from others
		2	Seldom ask for help
		3	Sometimes ask for help
		4	Often ask for help from family members, relatives and organizations when in trouble
	SSRS_qes10			For groups (such as party and caucus organizations, religious organizations, trade unions, student unions, etc.) to organize activities, you :(choose only one)
		1	Never participate
		2	Occasionally attending
		3	Often take part in
		4	Take the initiative to participate and be active
	note
	The Simplified Coping Style Questionnaire (SCSQ) was used to assess coping style, which contains twenty items, with each item using a four-point score (0 = never, 1 = seldom, 2 = often, 3 = always), and two subscales: positive coping (1-12 items) and negative coping (13-20 items).
	Perceived Stress Scale contains 10 questions,of which six questions are constructed negatively (1, 2, 3, 6, 9 and 10), and four questions are structured positively (4, 5, 7 and 8). The result for each question ranges from 0 to 4 points, and the overall score is from 0 to 40 points.
	The SSRS contains 10 items, measuring three dimensions of social support: subjective support (4 items), objective support (3 items), and support-seeking behavior (3 items).
