# Supplementary material for: Perceived psychological stress and associated factors in the early stages of the coronavirus disease 2019 (COVID-19) epidemic: Evidence from the general Chinese population
Source: PLoS One. 2020 Dec 4;15(12):e0243605. doi: 10.1371/journal.pone.0243605 (PMC7717525; doi:10.1371/journal.pone.0243605)
Supplement: S2 Data — (XLSX) [file pone.0243605.s003.xlsx]

## Sheet: S2 data
Order	gender	age	education level	marriage status	history_of_visiting_Wuhan	history_of_epidemics_occurring_in_the community	concern_with_media_reports_related_to_the_epidemic	time spending about COVID-19 everyday	SCSQ_qes1	SCSQ_qes2	SCSQ_qes3	SCSQ_qes4	SCSQ_qes5	SCSQ_qes6	SCSQ_qes7	SCSQ_qes8	SCSQ_qes9	SCSQ_qes10	SCSQ_qes11	SCSQ_qes12	SCSQ_qes13	SCSQ_qes14	SCSQ_qes15	SCSQ_qes16	SCSQ_qes17	SCSQ_qes18	SCSQ_qes19	SCSQ_qes20	PSS-10_qes1	PSS-10_qes2	PSS-10_qes3	PSS-10_qes4	PSS-10_qes5	PSS-10_qes6	PSS-10_qes7	PSS-10_qes8	PSS-10_qes9	PSS-10_qes10	SSRS_qes1	SSRS_qes2	SSRS_qes3	SSRS_qes4	SSRS_qes5_Husband and wife	SSRS_qes5_parents	SSRS_qes5_children	SSRS_qes5_siblings	SSRS_qes5_other members	SSRS_qes6_withour_any_source	SSRS_qes6_spouse
1	1	35	5	1	0	0	4	2	1	1	1	1	1	1	1	1	1	1	1	1	1	1	1	1	1	1	1	1	1	1	1	1	1	1	1	1	1	1	2	4	2	3	4	4	4	4	4	0	1
2	1	24	4	0	1	0	4	8	0	0	1	0	1	1	1	0	2	1	1	1	1	1	2	2	0	0	0	0	4	4	3	3	3	4	3	3	3	4	1	1	1	1	1	2	1	1	1	0	0
3	1	18	2	0	0	0	3	2	1	3	3	1	0	1	2	3	2	2	1	1	2	1	2	2	3	3	0	2	2	2	3	1	1	0	3	2	2	2	4	4	4	2	1	2	1	3	2	0	0
4	1	25	4	1	0	0	2	2	2	2	0	3	3	3	2	3	2	3	3	1	1	2	2	2	3	0	1	0	2	3	2	2	2	4	3	1	1	2	2	2	1	1	1	1	1	1	1	0	0
5	0	25	4	0	0	0	4	5	1	2	2	2	1	2	2	2	0	2	1	2	0	2	0	0	1	2	1	2	1	1	3	2	3	1	2	1	3	2	3	2	3	2	2	2	2	3	3	0	1
6	1	40	5	1	0	0	4	5	3	3	3	3	3	3	3	3	3	3	3	3	3	3	3	3	3	3	3	3	0	0	0	0	0	0	0	4	0	0	4	4	4	4	4	4	4	4	4	0	1
7	0	22	4	0	1	1	4	8	1	1	0	0	0	1	0	0	1	0	1	1	1	1	2	2	0	0	0	1	3	4	4	4	4	3	4	4	3	3	1	1	1	1	1	1	1	1	1	0	0
8	1	22	3	0	0	0	3	4	3	1	1	1	1	2	1	1	1	1	1	1	1	1	1	1	1	1	1	1	0	0	0	0	0	0	0	0	0	0	1	1	2	2	1	1	1	1	1	0	0
9	1	35	4	0	0	0	3	1	3	3	3	3	3	3	3	3	3	3	3	3	3	3	3	3	3	3	3	3	0	0	0	0	0	0	0	0	0	0	1	1	1	1	1	1	1	1	1	0	0
10	0	18	4	0	0	0	2	1	1	2	2	1	2	2	1	2	1	1	2	1	2	1	1	2	0	2	1	1	0	1	2	2	2	2	1	2	1	3	3	2	3	3	2	2	2	3	3	0	0
11	1	22	5	0	0	0	3	1	3	2	2	2	2	2	2	2	2	2	2	2	2	2	2	2	2	2	2	2	1	1	1	1	1	1	1	2	1	1	3	3	4	4	1	4	1	1	4	0	0
12	0	19	4	0	1	0	2	2	2	1	3	3	3	3	3	1	1	1	3	3	1	2	3	2	0	1	3	0	0	4	4	2	1	1	1	0	0	0	2	3	2	2	4	4	2	3	3	0	0
13	1	21	4	0	0	1	3	3	3	3	2	2	1	3	3	3	2	3	3	1	0	0	0	0	0	1	0	2	1	1	0	0	1	0	4	4	0	1	3	3	1	1	1	4	1	3	1	0	0
14	1	24	4	0	0	1	1	1	1	1	1	1	1	1	1	1	1	1	1	1	1	1	1	1	1	1	1	1	3	2	1	1	1	1	1	1	1	1	2	3	3	3	2	3	3	2	2	0	0
15	0	35	4	1	0	0	2	1	3	1	2	1	1	1	1	1	1	1	1	1	1	0	1	1	1	1	1	1	1	2	3	2	2	2	2	2	2	2	1	4	1	2	2	2	2	2	2	0	0
16	0	33	4	0	0	0	3	1	1	1	1	2	2	1	2	2	2	3	2	1	1	2	2	2	2	1	2	1	0	0	0	0	0	1	2	3	2	4	3	4	3	3	2	4	4	4	4	0	0
17	1	28	4	1	0	0	4	5	3	3	3	3	1	3	1	3	3	2	2	3	0	1	1	1	1	1	1	1	1	1	1	1	1	1	1	1	1	1	4	4	1	4	4	2	1	1	1	0	1
18	1	20	4	0	1	1	3	4	1	1	1	1	1	1	1	1	1	1	1	1	1	1	1	1	1	1	1	1	1	1	1	1	1	1	1	1	1	1	4	4	2	4	1	4	1	3	3	0	0
19	1	36	5	0	0	0	2	1	3	2	3	3	3	2	3	0	2	2	3	3	3	2	3	0	2	3	0	3	0	2	2	2	2	2	1	3	2	3	3	4	2	3	1	4	1	1	1	0	0
20	0	30	4	1	0	0	4	8	1	1	1	2	1	1	1	1	1	2	1	1	1	0	1	1	1	1	1	1	1	1	1	1	1	1	2	1	2	2	2	4	1	2	4	4	4	4	4	0	0
21	0	35	4	1	0	1	4	10	1	1	3	2	3	2	2	2	1	1	1	1	1	1	1	2	2	2	3	2	1	1	1	1	1	1	1	1	1	1	2	4	3	3	4	4	4	4	4	0	0
22	0	18	4	0	1	1	4	7	0	0	0	0	1	1	0	0	0	1	1	1	1	1	2	2	0	1	0	1	4	3	3	4	4	3	4	4	3	3	1	1	1	1	1	1	1	1	1	0	0
23	1	19	4	0	0	0	2	1	2	2	2	2	2	2	2	2	2	2	2	2	2	0	1	1	0	1	1	1	0	0	0	0	0	0	0	0	0	0	3	3	3	3	1	4	1	4	1	0	0
24	1	25	4	0	0	0	4	3	2	1	2	1	0	2	1	1	2	1	1	0	1	1	2	0	1	0	0	1	0	0	0	4	1	0	0	0	1	3	2	3	2	4	1	4	1	4	1	0	0
25	0	18	2	0	0	0	3	3	1	1	1	3	1	1	1	1	1	1	1	1	1	0	1	1	1	1	1	1	1	1	1	1	1	1	1	2	1	1	3	3	3	3	1	4	1	3	1	0	0
26	1	31	4	0	0	0	4	2	1	2	3	3	2	1	2	2	2	3	3	2	1	0	0	0	1	3	0	2	1	1	0	1	1	1	2	1	0	0	4	4	3	4	3	3	1	1	1	0	1
27	0	23	4	0	0	0	2	1	2	2	2	2	2	2	2	2	2	2	2	2	2	2	2	2	2	2	2	2	1	0	0	0	2	2	2	2	2	2	3	3	3	3	3	4	1	3	3	0	0
28	0	38	5	1	0	0	3	1	3	1	3	1	3	2	2	1	1	2	3	3	2	0	1	0	1	2	0	2	1	0	0	3	3	1	3	3	0	1	4	4	2	3	4	4	4	1	3	0	1
29	0	18	4	0	1	1	3	8	0	0	1	0	0	0	0	0	1	1	1	1	1	1	2	2	0	0	0	0	4	4	3	3	3	4	3	3	4	3	1	1	1	1	1	1	1	1	2	0	0
30	1	19	4	0	0	1	4	6	2	2	3	3	2	2	3	2	2	2	3	2	2	0	1	1	1	1	0	2	2	2	2	2	2	2	2	2	2	2	4	3	2	2	1	4	1	1	3	0	0
31	0	23	4	0	0	1	2	2	2	3	3	3	2	2	1	2	2	2	2	2	2	0	2	0	0	0	0	1	1	0	0	0	0	0	0	0	0	0	2	3	3	2	1	4	1	4	4	0	0
32	1	35	5	1	0	0	3	3	3	3	3	3	3	3	3	3	3	3	3	3	3	2	3	2	1	2	2	3	1	1	1	1	1	1	1	1	1	1	2	4	2	2	4	4	4	4	4	0	1
33	0	23	3	0	0	0	2	1	3	2	3	3	2	2	3	1	3	2	3	2	3	0	0	0	0	0	0	0	0	0	0	0	0	0	0	0	0	0	4	4	3	4	1	4	1	4	3	0	0
34	0	33	0	0	0	0	2	1	1	1	1	1	1	1	1	1	1	1	1	1	1	1	1	1	1	2	2	0	0	0	0	0	3	2	2	2	2	2	2	2	1	3	1	3	1	1	1	0	0
35	1	26	5	0	0	1	2	2	2	1	1	1	1	1	1	2	1	1	1	1	1	0	1	1	1	1	1	1	1	0	0	3	3	1	3	3	1	1	2	4	1	3	4	4	1	1	1	0	1
36	1	27	4	0	0	0	2	2	2	1	2	2	3	1	2	2	2	2	2	2	3	0	0	0	1	2	1	2	2	2	2	2	2	2	2	2	1	1	3	4	1	2	1	4	1	3	4	0	0
37	0	19	3	0	1	1	3	8	0	0	0	0	0	0	0	0	1	1	1	1	0	1	2	2	1	0	0	0	4	3	4	4	4	4	4	4	3	4	1	2	1	2	1	1	1	1	1	0	0
38	0	18	4	0	0	0	2	4	0	0	0	1	1	1	1	1	1	1	1	1	2	2	1	1	1	1	0	2	0	0	0	0	2	0	3	3	0	0	2	3	2	2	1	4	4	4	4	0	0
39	0	24	4	0	0	0	2	2	3	3	3	3	3	3	3	3	3	3	3	3	3	3	3	3	3	3	3	3	0	0	0	0	0	0	0	0	0	0	4	4	4	4	4	4	4	4	4	0	0
40	1	26	4	1	0	0	3	3	2	2	3	2	2	1	2	1	2	2	2	1	1	0	2	0	1	2	0	1	1	1	0	3	3	1	0	3	1	0	3	4	3	4	4	4	1	3	3	0	1
41	0	27	3	1	0	1	3	1	2	2	2	2	2	2	2	2	2	2	2	2	2	2	2	2	2	2	2	2	0	0	0	0	0	0	0	0	0	0	2	4	4	4	4	4	4	4	4	0	0
42	1	40	4	1	0	0	2	2	3	3	3	3	3	3	3	3	3	3	3	3	2	0	0	2	0	0	0	3	0	0	0	0	0	0	4	4	0	0	2	4	3	3	4	4	4	4	4	0	1
43	1	20	3	0	0	0	4	24	1	2	2	2	2	2	2	2	2	2	2	2	2	2	2	2	2	2	2	2	2	2	2	1	2	2	2	2	2	2	3	2	1	1	4	4	4	4	4	0	0
44	1	43	5	1	0	0	4	2	1	1	2	3	3	2	2	2	2	2	2	2	1	0	1	0	1	0	1	2	1	1	1	2	2	1	3	3	1	1	3	4	3	3	4	4	4	3	3	0	1
45	1	24	4	0	0	0	2	2	1	2	3	3	2	1	2	1	1	2	2	1	1	1	2	2	1	2	2	2	2	2	2	2	2	2	2	2	2	2	3	1	1	3	3	3	3	3	3	0	0
46	0	27	3	1	0	0	2	1	1	1	1	1	1	1	1	1	1	1	1	1	1	1	1	1	1	1	1	1	1	1	1	1	1	1	1	1	1	1	2	4	1	3	4	4	1	1	4	0	1
47	0	21	4	0	1	0	4	8	0	0	0	1	0	0	0	0	2	1	0	1	1	0	0	0	0	0	1	0	4	4	4	3	4	4	4	4	3	3	1	1	2	1	1	1	1	1	1	0	0
48	0	25	4	0	0	0	4	5	0	0	0	0	0	0	0	0	0	0	0	0	0	0	0	0	0	0	0	0	0	0	0	0	0	0	0	0	0	0	4	2	4	4	4	4	1	4	3	0	1
49	1	39	4	1	0	0	3	1	3	3	3	3	3	3	3	3	3	3	1	3	3	1	3	0	1	2	1	2	0	0	0	4	4	0	4	4	0	0	3	4	2	3	4	4	4	1	2	0	1
50	0	23	3	0	0	0	2	1	3	3	3	3	3	3	3	2	2	2	2	0	3	1	0	3	0	0	0	3	0	0	1	0	0	0	4	3	1	0	4	2	4	3	1	3	1	4	3	0	0
51	1	35	3	1	0	0	3	3	3	3	3	3	2	2	2	2	2	2	1	1	1	0	2	1	0	3	2	1	1	1	1	1	3	1	2	3	1	1	2	4	1	2	3	3	1	1	1	0	1
52	0	37	5	1	0	0	3	6	1	0	2	3	3	2	2	1	2	3	0	0	0	0	1	1	0	2	0	0	3	3	2	1	1	2	3	2	1	3	2	4	1	2	3	3	2	1	1	0	1
53	0	55	3	1	0	0	3	3	2	2	2	2	2	2	2	2	2	2	2	2	2	2	2	2	2	2	2	2	1	1	0	4	2	0	3	4	0	2	4	4	2	2	3	3	3	3	3	0	0
54	1	19	3	0	1	1	3	8	1	1	0	0	0	0	0	1	1	1	1	2	1	1	2	2	0	0	0	0	3	4	4	4	4	4	4	4	4	3	1	1	2	1	1	1	1	1	1	0	0
55	1	22	4	0	0	0	4	12	2	2	2	2	1	2	3	3	3	1	2	2	2	1	2	1	0	1	1	3	3	3	3	3	3	3	3	2	2	3	3	4	1	2	1	3	1	3	1	0	0
56	1	21	3	0	1	1	4	8	0	1	1	1	0	0	0	0	1	2	1	1	1	0	0	2	0	0	0	0	4	4	3	3	3	4	4	3	4	3	1	1	2	1	1	2	1	1	1	0	0
57	1	35	4	1	0	0	4	3	3	3	3	3	3	3	3	3	3	3	3	3	3	3	3	3	3	3	3	3	1	1	0	0	2	1	1	3	1	1	3	4	3	4	4	4	4	4	4	0	1
58	1	33	4	1	0	0	2	1	2	1	2	2	2	2	2	1	1	1	1	1	1	0	1	1	1	1	1	1	1	0	0	0	0	0	2	4	0	0	3	4	3	3	3	3	3	3	3	0	1
59	1	32	4	1	0	0	2	1	3	3	3	3	3	1	2	3	2	3	3	3	3	3	3	3	3	3	3	3	3	0	1	1	3	1	4	3	0	0	2	4	3	2	4	4	4	4	4	0	1
60	1	19	4	0	0	0	2	2	2	1	1	0	0	0	2	2	2	2	3	3	2	2	2	0	1	2	0	3	0	2	0	3	4	2	4	3	2	1	2	3	1	2	1	4	1	4	2	0	0
61	1	18	4	0	1	0	4	8	0	1	1	1	0	0	0	0	1	2	1	1	1	0	0	2	0	0	0	0	4	4	3	3	3	4	4	3	4	3	1	1	2	1	1	2	1	1	1	0	0
62	1	23	4	0	0	0	3	1	1	1	1	1	1	1	1	1	1	1	1	1	1	1	1	1	1	1	1	1	2	2	2	2	2	2	2	2	2	2	3	3	3	3	3	3	3	3	3	0	0
63	1	28	4	0	0	1	4	5	2	1	2	2	2	2	2	1	2	2	1	2	2	2	2	2	1	1	2	2	1	2	2	2	2	2	1	2	1	1	3	1	1	2	1	2	1	1	1	0	0
64	1	30	5	1	0	0	3	2	1	2	1	1	2	2	1	1	1	2	1	2	2	2	0	2	1	2	1	3	2	2	2	2	2	2	2	1	2	2	2	4	2	2	1	3	3	1	1	0	0
65	1	18	4	0	1	0	4	8	0	0	0	0	0	0	0	1	0	2	1	1	1	1	2	1	0	0	0	0	4	4	3	4	4	4	3	4	3	4	1	1	1	1	1	1	1	1	2	0	0
66	0	34	5	1	0	0	3	2	3	3	3	3	3	3	3	3	3	3	3	3	3	3	3	3	3	3	3	3	1	2	2	2	2	2	2	2	2	2	3	4	2	3	4	4	4	4	4	0	1
67	1	19	4	0	1	0	4	8	0	0	1	0	1	1	1	0	2	1	1	1	1	1	2	2	0	0	0	0	4	4	3	3	3	4	3	3	3	4	1	1	1	1	1	2	1	1	1	0	0
68	0	27	5	0	0	0	3	2	3	1	1	1	1	2	1	1	1	1	2	1	1	1	1	2	0	3	1	0	1	1	1	2	1	2	3	3	1	1	2	4	1	2	1	3	1	1	1	0	0
69	1	25	4	0	0	0	2	1	1	3	3	3	1	1	2	1	1	1	3	1	3	0	0	0	0	0	0	2	1	0	0	4	2	0	1	1	0	0	2	4	1	2	4	4	1	4	4	0	1
70	1	20	4	0	0	0	2	3	3	3	3	3	3	3	3	3	3	3	3	3	3	0	1	0	0	2	1	0	1	0	0	4	3	0	4	4	0	0	3	3	2	4	4	4	1	4	3	0	1
71	0	18	4	0	1	0	4	8	0	1	0	1	0	1	0	0	1	1	1	1	1	0	2	1	0	0	1	0	3	4	4	4	4	3	4	4	3	3	1	1	2	1	1	1	1	1	1	0	0
72	0	40	5	1	0	0	3	3	3	1	2	1	1	1	1	0	1	1	3	2	1	1	3	1	1	1	1	1	1	1	1	1	2	2	2	2	2	1	2	4	2	2	3	3	3	3	1	0	0
73	0	24	4	0	0	1	2	1	1	1	1	1	1	1	1	1	1	1	1	3	2	0	1	1	0	1	0	1	1	0	1	4	3	1	3	3	1	1	3	3	3	4	3	4	1	4	3	0	0
74	0	25	4	0	0	0	3	5	1	1	1	2	1	2	2	1	1	1	1	2	2	0	1	0	1	2	0	1	3	3	2	3	4	3	3	4	3	4	2	1	1	1	1	2	1	1	1	0	0
75	0	40	4	0	0	0	0	1	2	2	2	2	3	2	1	1	2	1	2	3	1	1	3	2	1	2	2	3	0	0	0	3	3	1	3	3	1	1	2	1	1	2	2	2	2	2	2	0	0
76	0	19	4	0	0	0	1	1	3	3	3	3	3	3	3	2	3	3	3	3	0	1	3	1	2	2	2	2	0	0	0	0	0	0	0	0	0	0	4	4	1	1	1	4	1	4	4	0	0
77	0	25	4	0	0	1	4	10	1	2	2	3	2	2	2	2	2	3	2	2	3	1	1	0	0	0	0	1	2	2	1	2	3	2	3	2	3	2	4	1	1	4	1	3	1	3	3	0	0
78	1	18	4	0	0	0	3	3	2	0	2	2	1	1	1	0	1	1	2	2	3	0	2	1	0	1	1	1	2	2	2	1	1	3	4	3	1	1	4	3	1	2	1	2	1	3	1	0	0
79	1	35	5	1	0	0	2	5	3	3	3	3	2	2	3	3	2	3	3	3	3	0	2	0	1	1	0	1	0	0	0	0	0	0	0	0	0	0	3	4	1	2	4	4	4	4	3	0	1
80	0	34	4	1	0	0	4	1	1	1	1	1	1	1	1	1	1	1	1	1	1	1	1	1	1	1	1	1	1	2	2	2	2	2	2	2	2	2	2	3	2	2	4	4	4	4	4	0	1
81	1	35	5	1	0	0	1	1	3	3	3	2	2	2	1	1	1	0	3	3	3	3	1	3	3	3	3	3	2	3	2	2	2	2	3	2	0	2	2	4	1	1	4	2	2	1	1	0	1
82	0	23	4	0	0	0	3	1	2	2	2	2	2	2	2	2	2	2	2	2	2	2	2	2	2	2	2	2	1	1	0	3	2	2	3	3	3	0	4	3	1	3	4	4	1	1	1	0	1
83	1	34	5	1	0	0	3	2	3	2	3	3	3	2	3	3	2	2	2	2	3	0	2	1	1	1	0	1	2	2	1	3	3	1	2	3	1	1	3	4	2	3	4	4	4	3	2	0	1
84	1	25	4	0	0	0	3	3	0	1	1	1	1	1	1	0	1	2	2	3	1	0	1	0	0	1	1	2	1	1	2	2	1	2	2	1	2	3	2	3	2	2	1	2	1	2	1	0	0
85	0	20	4	0	0	1	3	1	3	3	3	3	3	2	2	2	2	2	2	3	3	0	2	1	1	1	1	3	0	1	1	4	3	1	4	2	0	0	3	1	1	2	4	4	1	1	1	0	0
86	1	38	5	0	0	0	3	8	0	1	1	1	1	1	3	2	1	1	0	2	0	0	2	0	1	0	1	1	3	1	2	2	3	2	2	2	2	3	3	1	1	2	1	3	1	2	1	0	0
87	1	40	5	1	0	0	3	1	2	2	2	2	2	2	2	2	2	2	2	2	2	2	2	2	2	2	2	2	2	2	2	2	2	2	2	2	1	3	3	4	1	4	4	4	4	4	1	0	1
88	0	19	4	0	0	0	3	2	3	2	3	3	3	3	3	2	2	3	1	3	3	0	2	1	2	2	1	2	1	1	1	3	2	2	2	2	2	1	3	4	1	2	1	4	1	3	1	0	0
89	1	24	5	0	0	1	3	3	2	3	2	2	1	3	3	3	3	3	2	2	2	0	2	0	2	1	2	3	2	3	2	2	2	3	2	2	2	2	4	1	1	3	4	4	1	1	1	0	1
90	1	26	4	0	0	0	0	1	1	1	3	2	3	3	3	2	2	3	3	3	3	0	1	1	0	0	0	2	0	0	0	4	2	0	4	4	0	0	4	4	4	4	4	4	1	1	4	0	0
91	0	25	4	0	1	1	3	8	0	0	0	0	0	0	0	0	1	1	1	1	0	1	2	2	1	0	0	0	4	3	4	4	4	4	4	4	3	4	1	2	1	2	1	1	1	1	1	0	0
92	0	32	4	1	0	0	3	4	3	2	3	3	2	2	2	3	3	3	3	3	3	0	2	0	0	1	0	0	0	1	1	3	3	1	3	3	1	1	2	4	2	2	4	4	4	4	4	0	1
93	1	29	4	0	0	0	2	4	2	3	2	2	2	2	2	2	2	2	2	2	3	0	2	2	2	2	2	2	1	1	2	2	1	1	2	2	2	2	2	3	2	2	1	3	1	1	1	0	0
94	0	30	4	1	0	0	3	3	2	1	3	3	3	3	3	2	2	3	3	3	2	0	2	2	0	2	0	2	1	1	1	1	1	0	0	0	1	1	3	4	1	2	4	4	4	4	3	0	1
95	0	55	4	1	0	0	4	2	2	2	2	2	2	2	2	2	1	1	1	1	1	1	1	1	1	1	1	1	1	1	1	1	1	1	2	2	2	2	2	2	2	2	2	2	2	1	2	0	1
96	0	28	3	1	0	0	2	1	1	1	1	1	1	1	1	1	1	1	1	1	1	1	1	1	1	1	1	1	0	0	0	0	0	0	0	0	0	0	2	4	1	4	4	4	1	4	4	0	0
97	0	20	4	0	0	0	2	1	1	0	1	1	0	1	2	0	1	3	1	0	3	0	0	2	1	2	3	1	2	1	3	1	1	3	1	0	1	3	2	3	1	2	1	4	1	4	1	0	0
98	0	24	4	0	0	1	4	10	1	3	2	2	2	2	2	2	2	2	2	2	1	2	2	1	1	1	1	2	1	1	2	2	2	1	3	2	1	2	3	4	3	4	3	4	1	3	1	0	0
99	1	19	4	0	0	0	2	3	2	1	3	3	1	2	2	2	2	2	2	1	1	0	0	0	0	0	1	1	0	0	1	0	1	0	4	4	1	1	3	4	3	3	1	4	1	4	4	0	0
100	0	18	4	0	0	0	2	3	2	3	3	3	3	3	2	2	2	2	2	3	3	0	0	1	1	1	0	2	0	0	0	4	3	1	4	3	0	0	3	3	1	2	1	4	1	1	1	0	0
101	1	45	2	1	0	0	3	2	1	2	2	1	2	2	2	2	2	2	3	2	1	1	2	1	1	1	1	2	1	1	0	3	2	1	4	3	1	0	2	4	1	2	3	3	3	3	1	0	0
102	1	22	4	0	0	1	2	2	2	2	2	3	0	3	2	2	1	1	1	2	3	1	2	0	0	2	1	3	2	1	1	3	1	2	1	2	2	1	3	3	2	2	4	3	1	3	1	0	0
103	0	18	4	0	1	0	4	8	0	0	0	0	0	0	0	0	0	1	0	1	1	1	2	2	0	0	0	0	4	3	4	3	4	4	4	3	3	3	1	1	1	1	1	1	1	1	1	0	0
104	1	24	3	0	0	0	2	1	1	1	1	1	1	1	1	1	1	1	1	1	1	1	1	1	1	1	1	1	0	0	0	0	4	0	4	4	0	0	4	4	1	3	4	4	1	1	1	0	1
105	0	40	3	1	0	0	4	5	2	1	1	2	3	2	2	3	2	3	2	1	1	1	2	1	2	3	2	2	1	1	1	2	2	1	1	1	1	2	3	2	3	4	4	4	4	4	4	0	1
106	0	25	5	0	0	0	1	1	1	1	3	2	1	1	3	1	3	1	2	1	3	0	1	0	1	2	0	2	2	1	1	1	2	1	1	3	1	2	3	3	2	3	1	4	1	3	4	0	0
107	0	26	5	0	0	0	4	3	2	1	3	3	3	2	2	2	3	3	1	3	3	0	0	0	0	0	0	0	0	0	0	4	4	0	4	4	0	0	3	3	1	3	4	4	1	4	4	0	0
108	1	27	5	0	0	1	4	3	2	3	3	3	3	2	3	3	2	2	3	3	2	1	2	2	1	1	0	2	1	1	1	4	2	1	3	3	1	1	4	4	1	3	4	4	1	3	2	0	0
109	1	27	4	0	0	0	3	3	3	3	3	3	3	3	3	2	2	2	2	3	3	0	1	0	1	3	1	3	2	2	1	1	1	3	3	2	1	1	2	3	1	2	3	2	1	2	1	0	0
110	1	18	4	0	1	0	4	4	0	0	0	0	0	0	1	0	0	1	1	1	1	1	0	2	0	1	0	0	4	4	4	4	3	4	3	3	4	3	1	1	1	1	1	2	1	1	1	0	0
111	1	25	5	0	0	0	2	2	1	0	0	0	3	1	0	0	0	0	0	3	1	0	0	3	0	3	3	3	3	3	4	0	0	4	3	1	1	4	3	1	1	3	3	3	1	1	1	0	0
112	0	27	5	0	0	0	3	1	1	1	3	1	3	3	1	0	1	2	1	3	2	0	2	0	1	2	0	3	1	1	0	4	1	1	0	2	0	1	3	4	3	4	3	3	1	1	1	0	0
113	1	30	5	1	0	1	2	3	2	3	3	0	3	3	3	2	1	1	3	2	2	0	1	0	1	2	0	3	0	0	0	4	3	0	3	3	2	0	3	4	1	4	4	4	1	1	1	0	1
114	1	23	3	0	0	1	0	1	1	2	3	3	3	3	3	3	3	3	3	3	3	0	1	3	3	3	3	3	2	1	1	1	1	1	4	2	2	2	3	1	3	2	1	2	1	3	1	0	0
115	1	19	4	0	0	1	2	3	2	1	1	1	1	2	2	2	2	1	3	2	2	1	0	0	1	1	0	2	2	2	2	3	2	1	3	2	1	0	3	3	2	3	1	4	1	3	3	0	0
116	1	27	4	0	0	0	2	1	1	1	3	2	2	3	3	2	1	2	2	2	0	0	0	0	0	0	0	2	1	0	0	0	1	0	4	3	1	0	3	4	2	2	1	4	1	1	1	0	1
117	0	19	4	0	0	0	3	1	2	3	3	2	2	3	2	1	1	1	2	3	3	0	2	0	0	0	0	3	2	2	1	1	1	1	1	2	0	0	3	2	2	3	1	3	1	4	3	0	0
118	1	24	4	0	0	0	3	1	3	3	3	3	3	3	3	3	3	3	3	3	3	3	3	3	3	3	3	3	4	4	4	0	0	4	0	0	4	4	3	1	1	1	1	1	1	1	1	0	0
119	0	28	4	0	0	0	3	1	2	2	2	2	2	2	2	2	2	2	2	2	0	0	1	0	1	1	1	3	2	1	2	1	1	1	3	3	3	1	2	3	1	3	4	4	1	3	1	0	0
120	1	38	4	1	0	1	4	2	3	1	2	2	2	3	2	1	1	1	3	3	2	0	1	1	1	1	1	2	2	2	1	3	3	1	3	3	1	0	2	4	2	2	4	4	1	1	2	0	0
121	1	26	4	0	0	0	2	2	2	1	3	3	1	2	2	2	2	2	1	2	2	2	2	2	2	2	2	2	1	1	2	3	4	2	1	3	2	2	2	1	1	2	4	3	1	1	1	0	1
122	0	18	4	0	1	0	4	8	0	0	0	0	0	0	0	1	0	2	1	1	1	1	2	1	0	0	0	0	4	4	3	4	4	4	3	4	3	4	1	1	1	1	1	1	1	1	2	0	0
123	1	22	5	0	0	0	3	3	1	1	1	1	1	1	1	1	1	1	1	1	1	1	1	1	1	1	1	1	1	1	1	1	1	1	1	1	1	1	3	3	2	2	4	4	1	2	1	0	0
124	1	26	5	0	0	1	2	4	3	1	3	3	3	3	2	1	2	2	2	3	0	0	1	0	1	1	2	3	4	0	0	2	1	0	4	2	1	0	3	3	1	4	4	3	1	3	1	0	0
125	1	25	4	0	0	0	2	2	2	3	3	3	3	2	2	1	2	3	3	0	0	0	1	0	1	1	0	0	1	0	0	3	3	3	1	3	3	0	2	4	1	3	1	4	1	1	1	0	0
126	1	20	4	0	1	0	4	11	0	1	1	1	0	0	0	1	0	2	1	0	1	0	1	1	0	1	0	1	4	3	4	3	3	4	3	4	3	3	1	1	1	1	1	2	1	1	2	0	0
127	0	20	4	0	0	1	4	8	1	1	1	1	1	1	1	1	1	1	1	1	1	1	1	1	1	2	1	1	3	3	2	1	1	1	1	1	2	1	2	3	2	3	1	3	3	3	3	0	0
128	0	19	4	0	0	0	3	4	3	2	3	2	3	3	3	3	1	3	3	1	1	0	1	0	1	2	0	2	1	1	0	2	1	1	1	1	0	0	3	3	2	3	1	4	1	4	3	0	0
129	0	23	2	1	0	0	3	6	1	2	2	1	1	1	1	1	1	1	1	2	2	0	0	0	0	0	1	0	1	2	2	3	2	2	2	2	0	1	4	4	2	4	4	4	4	1	1	0	1
130	1	21	4	0	0	1	0	1	2	2	3	3	3	3	1	2	0	1	3	1	0	0	1	0	0	0	0	0	0	0	0	0	0	0	0	0	0	0	3	4	1	3	4	4	1	1	1	0	1
131	1	27	4	1	0	0	3	2	2	1	3	1	1	3	3	2	3	2	2	1	2	0	2	2	2	2	2	2	0	0	1	4	4	0	1	4	1	0	2	4	3	3	4	4	3	4	4	0	1
132	1	32	5	1	0	0	4	3	3	2	3	3	3	2	2	2	2	2	2	2	2	0	2	1	1	2	2	3	2	0	0	3	3	0	3	3	1	0	2	4	2	4	3	3	3	1	3	0	1
133	1	17	4	0	0	0	2	1	2	2	1	2	1	1	1	3	1	2	2	2	2	1	0	1	0	1	1	1	1	1	0	2	2	2	3	2	1	1	3	3	2	3	1	3	1	3	3	0	0
134	0	23	4	0	0	0	2	2	3	1	3	2	2	2	2	2	2	2	3	3	2	1	2	1	2	1	1	2	0	0	0	3	3	2	4	4	3	1	4	3	1	3	1	4	1	1	1	0	0
135	0	34	4	1	0	0	2	1	1	1	1	1	1	1	1	1	1	1	1	1	1	1	1	1	1	1	0	1	2	2	3	2	2	2	2	2	1	2	2	2	2	2	3	4	4	3	3	0	1
136	0	32	4	1	0	0	2	1	3	2	2	2	2	2	2	2	2	2	2	2	2	0	0	0	0	2	0	1	1	1	1	1	1	1	3	3	0	0	3	4	2	4	4	4	4	4	4	0	0
137	1	32	3	0	0	0	2	1	2	3	2	2	2	2	2	3	3	2	3	1	3	3	2	2	2	2	2	3	2	2	1	2	2	2	1	2	2	2	3	4	1	3	1	3	1	1	1	0	0
138	0	20	4	0	1	0	4	11	0	1	1	1	0	0	0	1	0	2	1	0	1	0	1	1	0	1	0	1	4	3	4	3	3	4	3	4	3	3	1	1	1	1	1	2	1	1	2	0	0
139	1	35	4	1	0	0	3	2	3	3	3	3	3	3	3	3	3	3	3	3	3	0	3	1	1	1	1	3	1	0	0	0	0	0	0	0	0	0	3	4	2	3	4	4	4	4	4	0	0
140	0	30	5	1	1	0	4	8	1	0	0	0	0	0	1	0	1	1	1	1	1	1	1	2	1	0	1	0	3	3	4	4	3	4	4	4	4	3	1	1	1	1	1	1	1	1	1	0	0
141	1	26	4	0	0	0	0	1	1	1	2	3	3	1	2	2	2	2	2	2	2	2	2	2	2	2	3	2	0	1	0	2	2	1	3	3	0	1	4	3	1	3	4	4	1	1	1	0	0
142	1	30	5	1	0	0	3	6	1	1	3	3	3	3	3	2	2	2	3	1	2	0	0	0	0	0	0	1	2	1	1	0	2	1	3	3	0	1	3	4	1	3	4	4	1	1	1	0	0
143	1	33	4	1	0	0	4	1	3	0	3	3	3	3	3	2	3	3	3	3	3	0	3	0	0	3	0	2	0	0	0	0	2	2	0	1	0	0	2	4	1	4	4	4	4	4	3	0	1
144	1	19	3	0	1	1	4	8	0	1	0	0	1	1	0	1	1	1	0	1	1	1	2	2	0	0	1	0	3	4	3	4	4	4	4	4	3	3	1	1	1	1	1	1	1	1	1	0	0
145	1	19	4	0	1	1	4	3	1	0	0	0	1	0	0	0	1	1	1	1	0	1	0	1	1	0	0	1	4	4	4	4	3	4	3	4	4	4	1	1	1	1	1	2	1	1	1	0	0
146	1	32	4	1	0	1	3	8	1	1	1	1	1	1	1	1	1	1	1	1	1	0	3	0	1	1	0	1	2	1	1	1	1	1	3	3	1	1	2	4	1	2	3	2	1	1	1	0	1
147	1	43	4	1	0	1	2	1	1	3	1	2	3	1	1	3	1	1	2	1	3	0	1	0	1	2	2	2	1	0	1	2	2	1	4	2	2	1	2	4	1	3	4	4	4	4	1	0	1
148	1	31	5	1	0	1	2	1	1	1	1	1	0	3	1	2	1	1	0	0	3	0	3	3	3	3	3	1	3	3	2	1	0	3	0	1	3	3	2	4	1	2	3	4	1	2	1	0	1
149	0	24	4	0	0	0	4	8	1	3	3	3	3	3	3	2	1	1	3	0	2	0	3	0	0	2	1	3	2	1	0	3	1	0	3	3	2	0	4	4	2	3	3	4	1	4	4	0	0
150	1	37	3	0	0	0	3	2	1	1	1	1	1	1	1	1	1	1	1	1	1	1	1	1	1	1	1	1	1	1	1	1	1	1	1	1	1	1	4	1	1	3	1	4	4	1	1	0	0
151	1	36	5	0	0	0	2	3	3	3	3	3	3	3	3	3	2	3	2	3	3	0	2	0	1	0	0	2	0	0	0	3	3	0	3	3	0	0	3	4	3	4	1	4	4	4	1	0	0
152	1	53	4	1	0	0	2	1	3	2	3	3	3	3	3	3	2	2	3	3	3	0	3	2	0	3	3	3	0	0	0	4	4	0	4	4	0	0	3	4	1	4	4	4	1	4	4	0	0
153	1	31	4	1	0	0	1	1	1	2	1	1	3	2	2	1	1	1	1	1	2	0	0	0	0	1	1	1	0	0	0	0	0	0	4	4	0	1	2	4	3	3	4	4	4	1	1	0	1
154	1	19	4	0	1	1	4	8	0	0	0	0	0	0	0	0	0	1	0	1	1	1	2	2	0	0	0	0	4	3	4	3	4	4	4	3	3	3	1	1	1	1	1	1	1	1	1	0	0
155	1	26	5	1	1	0	4	4	0	0	0	0	0	0	1	0	0	1	1	1	1	1	0	2	0	1	0	0	4	4	4	4	3	4	3	3	4	3	1	1	1	1	1	2	1	1	1	0	0
156	1	25	4	0	0	0	4	2	3	0	2	1	1	3	2	0	2	2	0	3	1	1	0	0	0	0	0	1	3	1	1	1	3	1	2	1	2	2	2	1	1	2	1	2	1	3	1	0	0
157	1	35	4	1	0	1	3	2	0	2	2	2	1	2	1	1	1	1	1	1	1	0	0	0	1	1	1	1	1	1	0	3	2	1	3	3	1	0	2	4	2	3	4	3	4	2	1	0	1
158	0	25	5	0	0	0	2	1	0	0	1	3	3	1	3	0	2	2	3	1	3	0	3	0	0	3	0	1	2	0	0	4	2	0	4	4	2	2	4	3	1	2	1	4	1	4	1	0	0
159	1	19	4	0	0	0	4	2	3	1	3	3	3	3	3	3	3	3	3	3	3	0	0	0	0	0	0	2	0	0	0	0	1	0	4	4	0	0	3	3	4	3	1	4	1	4	4	0	0
160	0	22	4	0	0	0	2	1	2	2	3	2	3	2	3	2	2	2	2	3	2	0	1	1	1	2	0	2	0	0	0	0	0	0	4	3	0	0	3	3	4	4	1	3	1	1	1	0	0
161	1	30	5	1	0	0	3	2	1	1	1	1	1	1	1	1	1	1	1	1	1	1	1	1	1	1	1	1	1	1	1	1	1	1	1	1	1	1	2	1	1	2	3	3	1	1	1	0	1
162	1	23	4	0	0	1	0	1	1	3	3	1	2	1	1	3	1	2	2	1	3	2	1	2	2	2	2	2	1	2	3	1	1	3	4	2	1	3	3	1	2	2	1	3	1	1	1	0	0
163	1	39	5	1	0	0	2	1	3	3	3	3	3	3	3	3	3	3	3	2	2	0	1	1	1	1	0	0	0	0	0	0	0	0	0	0	0	0	4	4	2	3	4	4	4	4	4	0	1
164	1	18	3	0	1	1	4	8	1	1	0	0	0	1	0	0	1	0	1	1	1	1	2	2	0	0	0	1	3	4	4	4	4	3	4	4	3	3	1	1	1	1	1	1	1	1	1	0	0
165	1	38	5	1	0	1	2	2	2	2	3	2	2	2	2	1	1	2	2	2	2	1	1	1	0	2	1	1	2	2	1	1	1	2	2	1	2	1	2	4	1	3	3	4	3	1	1	0	0
166	1	39	4	1	1	0	3	2	2	1	1	2	2	2	1	1	2	1	2	2	2	0	1	3	1	2	1	2	3	2	3	2	3	3	3	1	3	3	2	4	1	3	2	1	2	1	1	0	1
167	1	37	5	1	0	0	2	1	3	2	3	3	3	2	3	1	3	3	2	3	3	0	0	0	0	1	1	1	1	1	1	4	3	1	4	4	0	0	3	4	1	4	4	4	4	4	4	0	1
168	1	41	4	1	0	0	2	1	1	1	3	2	3	1	1	1	1	1	1	1	1	0	1	1	1	1	0	2	1	1	1	3	2	2	3	3	1	1	3	4	3	3	4	4	4	4	4	0	0
169	0	39	5	1	0	0	3	3	3	1	3	2	1	1	2	2	2	2	3	1	1	0	0	0	1	3	1	2	0	0	0	0	0	0	0	0	0	1	2	4	1	2	3	4	3	3	1	0	1
170	1	22	3	0	1	1	4	8	1	0	0	0	0	0	1	0	1	1	1	1	1	1	1	2	1	0	1	0	3	3	4	4	3	4	4	4	4	3	1	1	1	1	1	1	1	1	1	0	0
171	1	21	4	0	1	1	4	9	1	1	0	0	0	0	0	0	1	1	1	1	1	0	1	0	1	0	0	0	3	4	3	4	4	3	4	4	3	4	1	1	1	1	1	1	1	1	1	0	0
172	1	22	4	0	1	0	2	2	1	2	1	1	2	2	2	2	2	2	2	0	2	0	1	0	0	1	1	0	0	0	0	0	1	0	4	4	1	1	3	3	1	3	4	4	1	4	4	0	1
173	1	21	4	0	1	0	3	5	0	0	0	1	0	0	0	0	0	1	1	2	1	1	2	2	0	0	0	0	4	4	4	3	4	4	4	4	4	3	1	1	1	1	1	2	1	1	1	0	0
174	1	22	4	0	0	0	2	1	2	2	3	1	3	1	2	2	2	2	3	2	2	1	1	2	2	1	1	1	1	0	0	1	2	0	3	1	0	1	2	3	4	2	2	3	3	3	3	0	0
175	1	37	5	1	0	0	2	2	3	3	3	2	2	3	2	3	2	1	3	3	1	0	0	0	2	1	0	2	1	1	1	1	3	0	3	3	1	0	4	4	3	3	2	4	3	1	3	0	0
176	1	19	4	0	1	1	4	8	0	0	0	0	0	0	0	0	0	1	0	1	1	1	2	2	0	0	0	0	4	3	4	3	4	4	4	3	3	3	1	1	1	1	1	1	1	1	1	0	0
177	0	22	4	0	0	1	3	4	2	1	3	2	3	3	3	1	2	2	2	3	3	0	0	2	1	1	3	3	2	1	2	4	3	1	3	3	1	2	2	3	2	2	4	4	1	4	4	0	1
178	1	21	3	0	0	0	2	1	3	3	3	3	0	2	2	3	3	3	3	3	3	2	2	3	1	1	2	2	0	0	0	0	0	0	0	1	0	0	3	4	2	2	1	4	1	1	1	0	0
179	1	30	4	1	0	0	2	1	1	3	3	3	3	3	2	3	1	2	3	1	1	0	1	1	1	2	0	3	0	0	0	3	1	0	4	4	0	0	4	4	1	4	4	4	1	4	3	0	1
180	0	38	5	1	0	1	2	1	2	1	3	3	3	3	3	2	2	2	3	3	3	0	1	1	0	0	0	1	1	0	0	4	4	0	4	4	0	0	2	4	1	3	4	4	4	1	1	0	1
181	1	24	4	0	0	1	2	1	3	2	2	2	3	3	2	1	2	3	0	3	2	2	1	2	2	2	2	2	1	1	0	3	3	2	4	3	0	0	2	1	1	2	1	4	1	4	1	0	0
182	0	21	3	0	1	1	4	8	1	0	0	0	0	0	1	0	1	1	1	1	1	1	1	2	1	0	1	0	3	3	4	4	3	4	4	4	4	3	1	1	1	1	1	1	1	1	1	0	0
183	0	35	4	1	0	0	4	5	2	1	2	2	2	2	2	2	2	2	2	2	2	2	2	1	2	2	2	2	0	1	1	1	1	1	1	3	1	1	3	4	2	3	3	4	3	4	3	0	1
184	1	18	4	0	1	0	4	8	0	1	0	1	0	1	0	0	1	1	1	1	1	0	2	1	0	0	1	0	3	4	4	4	4	3	4	4	3	3	1	1	2	1	1	1	1	1	1	0	0
185	0	25	5	0	0	1	2	4	2	1	1	2	1	2	3	2	2	2	2	2	2	0	1	1	1	2	1	2	0	1	1	2	2	2	3	2	2	2	3	3	2	2	1	4	1	4	3	0	0
186	1	25	5	0	0	0	2	1	2	2	3	3	2	2	3	2	2	2	3	1	1	0	2	1	0	0	1	2	0	0	0	0	0	0	0	0	0	0	3	1	2	3	1	3	1	1	1	0	0
187	1	40	3	1	0	0	4	8	1	0	3	3	1	1	1	1	1	1	1	3	2	1	1	0	0	1	1	2	2	1	2	0	0	1	1	1	1	1	4	4	1	4	4	4	1	1	1	0	1
188	1	23	4	0	0	0	3	3	3	1	2	1	1	1	1	2	1	2	0	3	1	2	3	2	2	2	1	3	3	3	1	2	1	2	2	1	3	2	3	4	2	2	1	4	1	3	1	0	0
189	0	23	4	0	0	0	3	2	1	3	3	3	3	3	3	3	3	3	3	3	3	3	3	3	1	0	2	3	0	0	0	0	0	0	0	0	0	0	4	4	4	4	1	4	1	4	4	0	0
190	1	37	3	1	0	0	3	6	2	2	3	3	3	3	3	2	2	2	3	1	2	0	0	1	0	0	1	2	1	1	1	4	1	1	1	1	1	1	3	4	3	4	4	4	1	4	1	0	1
191	1	29	5	0	0	0	3	8	1	3	1	1	1	1	1	2	1	0	0	3	1	3	2	0	0	3	0	2	3	3	4	3	3	3	1	3	3	2	2	3	1	2	4	2	1	1	1	0	0
192	1	45	4	0	0	0	4	5	3	1	0	1	1	3	2	1	1	1	2	2	2	0	0	2	0	3	0	2	1	1	0	4	3	0	3	3	1	1	2	4	3	1	1	4	1	1	4	0	0
193	1	44	3	1	0	0	3	3	1	1	2	1	2	1	1	0	2	0	2	1	1	2	1	0	1	3	2	3	2	2	1	2	0	1	0	1	1	3	2	4	2	2	3	4	3	4	1	0	1
194	0	18	4	0	1	1	4	8	1	1	0	0	0	1	0	0	1	0	1	1	1	1	2	2	0	0	0	1	3	4	4	4	4	3	4	4	3	3	1	1	1	1	1	1	1	1	1	0	0
195	1	23	4	0	0	0	3	3	1	0	2	1	3	3	1	1	1	1	1	2	2	3	2	0	0	1	1	2	2	2	1	1	3	1	2	2	2	1	2	4	2	3	3	3	1	1	3	0	0
196	0	23	4	0	0	0	3	2	2	2	2	1	0	2	3	3	3	2	2	1	0	0	1	0	0	2	0	2	1	1	0	3	2	0	4	3	0	0	4	3	1	3	4	4	1	3	1	0	0
197	1	19	4	0	0	0	2	2	2	3	2	2	2	3	1	3	2	2	2	1	2	0	0	2	2	0	0	2	1	1	0	3	3	0	4	4	0	0	3	4	3	3	4	3	3	3	4	0	1
198	0	31	3	1	0	1	4	4	1	1	2	2	2	2	1	1	1	1	2	2	2	2	2	1	0	1	1	1	1	2	2	2	2	2	2	2	2	2	2	4	2	2	4	4	4	4	3	0	1
199	0	24	4	0	0	0	2	1	3	1	1	2	2	2	3	1	3	3	2	2	0	0	0	0	0	1	1	2	1	1	1	2	3	1	3	2	2	1	2	1	2	2	1	4	1	3	3	0	0
200	0	23	5	0	0	0	4	3	3	3	3	3	3	3	3	3	3	3	3	3	3	3	3	3	3	3	3	3	0	0	0	0	0	0	0	0	0	0	1	3	4	4	1	4	4	4	2	0	0
201	1	39	4	1	0	0	4	10	2	1	3	1	3	1	2	2	2	2	2	3	1	1	1	1	1	2	0	1	0	2	1	2	3	0	4	3	2	2	3	4	4	2	3	3	3	1	1	0	1
202	1	27	4	1	0	0	4	4	2	3	2	2	0	2	1	2	2	2	1	2	2	2	1	2	0	2	0	2	1	1	3	2	1	2	1	2	2	2	3	4	4	3	4	4	4	4	4	0	0
203	0	20	4	0	0	0	4	12	1	1	2	1	1	1	1	1	1	2	2	1	2	1	1	1	1	2	2	2	3	3	3	1	1	3	1	1	3	3	2	3	2	2	1	3	1	2	1	0	0
204	1	26	4	0	0	0	4	10	1	1	1	1	1	1	1	1	1	1	1	1	1	1	1	1	1	1	1	1	2	2	2	2	2	2	2	2	2	2	2	1	1	3	4	4	1	3	3	0	0
205	1	38	4	1	0	0	2	1	1	1	3	1	3	3	3	2	1	3	2	3	2	1	2	1	1	2	0	3	1	1	0	1	1	1	3	1	1	1	3	4	2	2	4	3	4	3	3	0	1
206	1	26	4	0	0	0	3	3	2	3	2	2	3	2	2	2	3	2	3	1	3	0	2	1	0	2	1	3	1	0	0	3	1	0	4	3	0	0	3	1	2	4	1	4	1	1	1	0	0
207	1	22	4	0	0	1	3	4	3	0	1	1	0	1	1	0	2	1	2	3	1	0	1	2	0	1	1	2	2	1	1	3	3	0	4	3	1	0	2	4	4	2	1	3	1	1	1	0	0
208	1	24	4	0	0	1	4	8	0	1	0	1	0	1	0	0	1	1	1	1	1	0	2	1	0	0	1	0	3	4	4	4	4	3	4	4	3	3	1	1	2	1	1	1	1	1	1	0	0
209	1	24	5	0	0	0	4	1	3	3	3	3	3	3	3	3	3	3	3	3	3	0	2	2	2	2	0	3	2	2	2	2	2	2	2	2	2	2	3	3	2	3	1	4	1	1	1	0	0
210	1	19	4	0	0	0	3	5	2	1	2	1	1	2	2	2	2	2	2	2	2	1	2	1	1	1	0	1	2	2	2	2	2	2	2	2	2	2	2	4	2	3	1	4	1	4	3	0	0
211	1	41	3	1	0	0	2	2	3	1	3	3	3	3	3	3	3	3	3	3	3	1	1	0	1	2	0	3	0	0	0	4	4	0	4	4	0	0	3	4	4	4	4	4	4	4	4	0	1
212	0	37	5	1	0	0	4	1	2	2	2	1	2	2	2	2	2	2	3	1	1	1	1	1	1	1	1	1	1	1	1	1	1	1	1	1	1	2	3	4	1	2	4	3	4	4	1	0	1
213	0	25	4	1	0	0	4	4	0	0	0	0	0	0	1	0	0	1	1	1	1	1	0	2	0	1	0	0	4	4	4	4	3	4	3	3	4	3	1	1	1	1	1	2	1	1	1	0	0
214	1	46	3	1	0	1	2	1	3	3	3	3	3	3	2	2	3	2	3	2	2	1	2	2	0	3	0	3	2	0	1	2	3	1	3	3	1	0	3	4	3	3	3	4	4	1	1	0	1
215	1	40	4	1	0	1	4	8	3	1	3	3	1	3	2	3	0	2	2	2	3	0	3	0	0	2	1	2	2	2	2	1	1	1	2	3	1	2	3	4	1	2	4	4	4	4	1	0	0
216	1	28	4	1	0	0	4	8	2	3	0	1	0	1	1	1	1	0	3	1	3	1	2	2	2	3	2	3	4	1	3	0	2	4	0	1	4	3	2	4	1	1	4	3	1	1	1	0	1
217	1	22	4	0	1	0	4	8	0	0	1	0	1	1	1	0	2	1	1	1	1	1	2	2	0	0	0	0	4	4	3	3	3	4	3	3	3	4	1	1	1	1	1	2	1	1	1	0	0
218	1	37	4	1	0	0	3	3	3	2	3	3	3	2	3	1	1	1	2	2	3	2	2	1	0	1	1	2	1	1	0	1	1	1	1	3	1	1	2	4	2	2	4	4	4	1	1	0	1
219	0	23	4	0	0	0	2	1	3	1	1	1	3	3	1	1	2	1	1	2	2	0	1	1	2	1	0	1	0	0	0	3	2	1	2	2	1	1	3	3	1	3	4	4	1	2	1	0	1
220	1	18	4	0	0	0	2	2	1	2	3	3	3	3	3	1	1	2	2	3	3	0	0	0	1	0	1	2	0	0	0	1	0	1	1	1	1	1	4	3	2	2	1	3	1	2	1	0	0
221	1	35	4	1	0	1	3	1	1	2	1	1	1	2	1	2	0	1	0	1	0	0	1	1	0	2	0	1	1	1	1	3	2	1	1	2	2	2	1	4	1	3	3	2	1	2	1	0	1
222	0	33	5	1	0	0	3	1	3	1	1	1	1	2	2	1	2	1	3	1	3	0	1	1	1	2	1	1	2	1	1	3	3	1	3	2	1	1	4	4	1	4	3	4	4	4	3	0	0
223	1	25	4	0	0	1	2	1	1	2	1	1	3	1	1	2	1	1	1	1	1	1	1	3	1	1	1	1	1	1	2	1	1	1	3	1	1	1	3	3	2	2	1	2	1	2	2	0	0
224	1	34	3	1	0	0	4	2	3	3	3	3	3	3	3	3	3	3	3	3	3	3	3	3	3	3	3	3	1	2	0	4	4	0	2	2	2	2	3	4	3	4	4	4	4	4	4	0	1
225	1	33	4	1	0	0	3	2	1	1	1	2	1	1	2	1	1	2	1	1	1	0	1	1	1	1	0	2	2	1	2	1	2	2	1	2	1	3	2	4	1	2	2	3	1	2	2	0	1
226	1	39	4	1	0	1	4	18	2	1	3	3	3	3	3	2	3	3	2	3	1	0	3	1	2	2	2	2	1	1	1	3	2	1	1	3	2	2	3	4	2	3	4	4	4	4	4	0	1
227	1	27	3	0	0	1	4	4	3	2	3	3	1	2	2	2	2	2	3	3	2	0	1	2	0	2	1	3	2	2	2	3	2	2	3	3	2	2	2	1	1	2	1	1	1	1	2	0	0
228	1	34	5	0	0	0	4	10	3	3	3	3	1	3	3	3	2	2	3	3	3	0	3	3	1	0	0	3	2	3	1	3	1	1	1	2	3	1	4	1	3	3	1	3	1	1	1	0	0
229	0	19	2	0	0	0	2	1	1	1	2	3	1	1	1	1	1	1	1	3	2	1	1	0	1	1	1	1	1	2	1	1	2	1	3	2	1	1	3	3	2	3	1	3	1	4	3	0	0
230	1	19	4	0	0	1	4	23	2	2	3	3	3	2	2	2	2	2	2	1	1	0	0	0	0	0	1	0	4	3	1	4	1	2	1	1	1	2	2	4	3	4	3	4	1	1	3	0	1
231	1	24	3	0	0	0	4	10	1	2	2	2	2	1	1	2	2	2	1	1	2	0	1	1	0	1	1	1	1	1	0	1	1	1	0	3	0	0	3	1	1	2	1	3	1	2	1	0	0
232	0	42	5	1	0	0	4	2	2	2	3	3	3	1	2	3	2	1	1	2	1	1	2	1	1	2	1	3	2	1	1	2	2	1	3	2	1	1	2	4	2	4	4	4	4	4	4	0	1
233	1	23	5	0	0	1	3	10	1	3	2	2	1	2	1	3	3	3	3	3	2	1	0	2	1	1	0	3	2	2	2	2	1	1	3	3	1	2	3	3	1	3	1	4	1	4	4	0	0
234	0	39	4	0	0	0	2	1	3	1	3	3	3	3	3	1	3	3	2	2	0	0	2	0	0	3	2	3	1	1	1	1	2	1	2	3	1	1	2	4	1	2	1	4	1	2	1	0	0
235	1	39	4	1	0	0	4	12	3	3	3	3	3	3	3	3	3	3	3	3	3	0	2	0	0	0	1	3	0	0	1	4	4	1	4	4	0	0	4	4	2	4	4	4	4	4	4	0	1
236	1	23	4	0	1	0	3	5	0	0	0	1	0	0	0	0	0	1	1	2	1	1	2	2	0	0	0	0	4	4	4	3	4	4	4	4	4	3	1	1	1	1	1	2	1	1	1	0	0
237	1	20	4	0	1	0	4	8	1	0	0	0	0	0	1	0	1	1	1	1	1	1	1	2	1	0	1	0	3	3	4	4	3	4	4	4	4	3	1	1	1	1	1	1	1	1	1	0	0
238	0	21	4	0	0	0	2	1	1	3	1	3	1	3	3	3	0	3	3	3	3	0	3	3	3	3	3	3	0	0	0	3	1	2	3	3	0	0	4	4	4	4	4	4	4	4	4	0	0
239	1	25	5	0	0	0	2	3	3	2	3	2	2	3	2	2	2	2	3	3	2	1	2	2	0	1	1	2	0	0	1	1	3	2	3	2	0	2	2	3	1	2	1	3	1	1	1	0	0
240	1	20	3	0	0	1	3	5	1	3	1	1	2	3	1	3	2	2	1	1	1	2	1	1	1	2	1	1	3	2	2	2	2	3	2	2	2	1	3	3	1	2	1	1	1	3	3	0	0
241	0	32	4	1	0	0	2	1	0	1	2	2	2	2	2	1	2	1	0	1	2	1	3	1	1	3	1	2	1	1	0	1	1	0	0	0	1	0	2	4	1	2	4	4	4	3	2	0	1
242	1	19	4	0	0	0	2	1	3	1	3	2	3	2	1	1	1	2	3	3	2	0	2	0	0	3	0	3	1	1	0	4	4	1	4	4	1	0	2	4	1	2	1	4	1	4	1	0	0
243	0	43	4	1	0	0	3	2	3	1	3	3	3	3	3	3	3	3	3	3	1	2	2	1	1	1	0	2	1	1	1	1	3	1	3	3	1	1	3	1	1	4	4	4	4	3	3	0	1
244	1	19	4	0	1	1	4	5	0	0	1	0	1	0	0	0	1	0	0	1	1	1	1	0	0	0	0	1	4	4	3	4	3	3	4	3	3	4	1	2	1	2	1	1	1	1	2	0	0
245	1	34	5	1	0	0	2	2	2	2	3	3	3	3	3	2	2	2	2	3	2	0	1	0	1	1	1	3	2	2	1	1	1	1	3	3	2	1	2	4	2	3	4	4	4	4	4	0	1
246	1	23	3	1	0	0	2	1	1	3	2	3	3	3	3	1	3	3	2	3	2	0	0	1	0	1	0	1	0	0	1	0	0	0	4	4	1	0	2	4	2	4	4	4	1	4	3	0	1
247	1	31	5	1	0	0	2	2	3	2	3	3	3	3	3	2	2	1	2	3	3	0	0	1	0	2	0	3	2	1	1	4	3	0	4	4	1	0	3	4	2	4	4	4	3	4	3	0	1
248	0	40	2	1	1	0	2	1	1	1	3	3	3	3	3	1	2	1	1	1	3	0	0	0	0	0	0	3	0	0	0	1	1	1	2	2	2	1	4	4	3	3	4	4	2	1	1	0	1
249	1	27	4	1	0	0	0	1	1	3	3	3	3	3	2	3	1	1	0	1	2	0	1	0	0	1	1	3	1	1	0	3	2	0	4	3	0	0	2	4	3	2	4	4	1	4	1	0	1
250	1	30	5	1	0	0	2	1	3	3	2	3	2	2	2	3	2	2	2	2	2	0	1	0	2	0	0	2	1	2	0	3	2	1	4	3	2	1	2	4	2	2	4	3	1	2	2	0	1
251	0	30	5	1	0	0	3	2	2	2	3	1	2	1	2	2	2	2	3	1	2	1	1	1	1	1	0	2	1	1	0	3	1	1	3	3	1	1	3	4	1	3	3	4	1	3	3	0	0
252	1	35	5	1	0	0	4	12	2	3	2	2	2	2	2	2	2	2	2	2	2	1	1	1	0	2	2	3	1	2	1	1	2	2	2	2	1	1	3	4	1	2	3	2	1	1	1	0	0
253	0	24	4	0	0	0	2	1	1	1	1	1	1	3	3	1	2	2	2	2	0	1	1	0	0	0	0	1	2	3	2	2	1	3	3	2	1	1	3	3	1	3	1	3	1	1	3	0	0
254	1	45	5	1	0	0	3	3	2	2	3	3	3	2	3	3	3	3	2	2	3	0	2	2	2	2	0	2	1	0	0	4	3	1	2	3	1	0	3	4	2	2	4	4	4	4	4	0	1
255	0	40	5	1	0	0	3	2	2	2	2	2	1	2	2	2	1	2	2	2	2	1	0	0	0	1	0	1	1	2	0	3	3	1	1	3	2	1	2	4	1	3	3	3	2	1	1	0	1
256	1	24	5	0	0	1	3	2	2	0	2	0	1	1	1	0	1	1	3	2	2	2	2	1	0	1	3	3	4	4	3	2	2	2	3	2	1	2	2	1	1	2	3	4	1	1	1	0	0
257	1	30	5	1	0	0	2	2	2	2	1	2	1	2	2	2	2	2	2	2	2	0	1	0	2	2	1	3	2	1	1	1	3	1	2	3	1	1	3	4	2	2	3	3	3	1	1	0	1
258	0	44	4	1	0	0	3	3	3	1	3	3	3	3	3	3	3	3	3	3	3	2	1	1	1	1	0	1	1	1	0	3	3	0	3	3	1	1	3	4	4	3	4	4	4	4	4	0	1
259	0	35	4	1	0	0	3	3	1	1	1	1	1	1	1	1	1	1	1	1	1	1	1	1	1	1	1	1	3	1	2	2	2	2	2	2	2	2	2	4	1	2	3	3	3	3	3	0	0
260	0	20	4	0	0	1	2	2	1	2	2	2	1	1	2	1	2	2	2	1	1	0	0	0	1	1	1	1	0	0	0	0	1	0	0	0	0	0	4	3	1	3	1	4	1	1	1	0	0
261	1	18	3	0	1	1	4	5	0	0	1	0	1	0	0	0	1	0	0	1	1	1	1	0	0	0	0	1	4	4	3	4	3	3	4	3	3	4	1	2	1	2	1	1	1	1	2	0	0
262	1	20	4	0	1	1	2	4	3	2	2	2	2	1	1	0	1	0	1	2	3	0	0	0	0	1	0	3	1	3	0	3	2	0	1	0	2	2	3	4	1	3	1	3	1	3	3	0	0
263	1	30	4	1	0	0	3	2	1	1	1	1	1	1	1	0	1	1	0	1	2	0	1	1	0	3	2	1	2	2	3	2	2	2	2	1	3	2	2	4	3	2	3	2	2	1	1	0	1
264	0	26	5	0	0	0	3	2	2	1	3	3	2	1	3	1	1	2	2	2	2	0	1	0	0	2	1	2	2	3	1	3	3	2	4	3	2	2	3	3	1	4	1	4	1	3	1	0	0
265	0	19	4	0	1	0	3	8	0	0	0	0	0	0	0	0	1	1	1	1	0	1	2	2	1	0	0	0	4	3	4	4	4	4	4	4	3	4	1	2	1	2	1	1	1	1	1	0	0
266	1	28	4	0	0	0	3	6	1	1	2	2	1	2	2	1	2	2	2	3	1	0	1	1	1	1	1	1	2	2	1	1	2	3	3	1	1	2	3	3	3	3	4	4	1	3	3	0	0
267	1	36	5	1	0	1	2	1	1	2	2	2	2	1	2	2	1	2	1	1	2	1	3	2	2	2	1	1	1	1	2	3	3	2	3	2	1	3	3	4	1	3	3	4	4	1	1	0	1
268	1	37	5	0	0	0	2	4	1	1	3	3	3	3	3	2	2	2	3	3	2	1	1	0	1	2	1	3	1	1	1	2	2	1	3	3	1	1	3	1	1	4	1	3	1	1	1	0	0
269	1	26	4	1	0	0	1	1	2	3	2	2	1	3	1	3	3	3	3	2	1	0	1	2	2	1	0	3	1	1	0	3	2	1	2	2	0	1	2	4	1	2	4	4	1	4	1	0	1
270	0	18	2	0	0	0	0	1	0	2	1	2	3	3	3	1	1	2	3	3	2	0	3	0	1	1	1	2	1	1	1	1	1	1	3	3	2	2	3	4	3	4	1	4	1	3	4	0	0
271	1	38	4	1	0	1	4	5	2	1	1	1	1	1	1	0	1	1	2	2	1	1	1	1	1	1	0	1	2	3	3	2	1	3	1	2	3	3	2	4	1	3	3	3	2	1	1	0	1
272	1	27	4	0	0	1	4	4	2	3	1	1	1	1	1	2	1	2	1	1	1	2	2	1	2	3	2	1	3	3	3	1	1	2	3	0	4	3	3	1	1	2	1	3	1	1	1	0	0
273	1	26	5	0	1	1	4	5	2	1	1	2	1	1	1	1	1	1	1	2	2	2	3	1	0	3	1	1	2	2	0	3	3	1	4	2	0	1	3	3	3	4	4	4	1	4	1	0	1
274	1	23	4	0	0	0	2	4	3	1	3	3	3	3	3	2	3	3	3	3	3	0	1	1	1	1	1	2	2	2	1	3	2	3	2	1	3	3	3	3	2	3	2	3	1	3	2	0	1
275	1	23	4	0	0	0	2	1	2	2	2	2	2	2	2	2	2	2	3	1	1	0	1	0	0	1	0	1	1	1	0	3	2	1	4	3	0	1	2	3	1	3	3	4	3	4	1	0	0
276	1	24	3	1	0	0	1	1	2	3	2	2	2	1	1	1	2	2	1	1	2	0	0	1	0	0	2	2	0	0	0	0	1	1	1	4	0	0	2	4	2	4	4	4	4	4	4	0	1
277	1	18	4	0	0	0	2	1	2	2	2	2	2	2	3	2	3	3	3	3	3	0	0	0	1	0	0	2	1	1	0	1	3	0	3	3	0	0	3	3	2	2	4	3	1	2	2	0	0
278	1	25	4	1	0	0	4	5	3	2	2	3	1	2	1	2	2	2	3	2	3	1	3	0	1	3	2	2	1	1	0	2	3	0	1	3	1	0	3	4	1	3	4	4	4	1	1	0	1
279	1	29	5	1	0	0	3	2	1	3	1	2	1	2	1	3	2	1	1	1	2	0	0	0	1	2	0	1	1	2	2	2	2	2	2	2	1	1	3	4	1	3	4	2	1	2	3	0	1
280	0	28	5	1	0	0	3	3	1	2	2	2	2	2	2	2	2	2	2	2	2	2	2	2	2	2	2	2	1	1	1	1	1	2	3	3	3	2	3	4	1	3	4	4	1	2	2	0	0
281	1	37	5	1	1	1	3	12	0	0	1	0	0	0	0	1	1	1	0	0	1	1	2	0	0	1	0	0	4	4	4	4	4	4	4	3	3	4	1	1	1	2	1	2	1	1	1	0	0
282	1	30	4	1	0	1	4	18	2	3	1	2	2	2	2	3	3	2	3	1	2	0	2	0	1	1	1	3	2	2	2	3	1	2	2	2	2	1	3	4	2	4	3	4	3	3	1	0	0
283	1	33	5	1	0	0	2	1	2	2	3	2	2	2	2	2	2	2	1	2	3	0	1	0	1	2	1	2	1	1	0	3	3	0	3	3	1	0	3	4	1	3	3	4	3	1	2	0	1
284	0	18	3	0	1	1	4	7	0	0	0	0	1	1	0	0	0	1	1	1	1	1	2	2	0	1	0	1	4	3	3	4	4	3	4	4	3	3	1	1	1	1	1	1	1	1	1	0	0
285	0	40	4	1	0	0	3	8	0	0	0	0	0	0	0	0	1	1	1	1	0	1	2	2	1	0	0	0	4	3	4	4	4	4	4	4	3	4	1	2	1	2	1	1	1	1	1	0	0
286	0	21	4	0	0	0	2	3	2	1	1	1	2	1	1	1	1	1	1	1	1	1	1	1	1	1	1	1	3	2	2	2	2	2	2	2	2	1	3	3	2	2	1	3	1	3	3	0	0
287	0	38	5	1	0	0	2	1	1	1	3	1	2	2	1	1	1	1	1	1	1	0	1	1	1	1	1	1	1	1	1	4	3	1	4	4	1	1	2	4	3	3	4	4	4	1	1	0	1
288	1	43	4	1	1	1	3	2	1	2	2	2	2	2	2	1	1	1	1	1	1	0	1	1	1	1	1	1	2	2	1	2	1	1	2	1	1	1	2	4	1	2	4	1	2	3	1	0	1
289	1	20	4	0	0	1	2	4	3	2	3	3	3	3	3	1	3	2	3	1	2	0	0	0	0	2	0	3	1	1	0	3	3	2	3	3	1	2	4	3	1	3	1	4	1	3	3	0	0
290	1	30	3	0	0	0	3	2	2	3	3	3	1	2	2	2	2	3	2	1	0	0	1	2	2	3	0	3	2	1	1	3	1	1	1	3	1	1	3	1	1	4	1	2	1	3	1	0	0
291	0	31	3	1	1	0	4	5	0	0	1	0	1	0	0	0	1	0	0	1	1	1	1	0	0	0	0	1	4	4	3	4	3	3	4	3	3	4	1	2	1	2	1	1	1	1	2	0	0
292	1	30	3	0	0	0	2	2	2	3	3	3	1	2	2	2	2	3	2	1	1	0	2	2	2	3	0	3	2	1	1	3	1	1	1	3	1	1	3	1	1	4	1	2	1	3	1	0	0
293	1	27	4	0	0	1	3	10	0	1	1	0	0	3	0	1	0	1	0	1	1	3	1	1	1	1	1	1	3	3	2	4	3	1	2	1	4	4	4	4	1	3	4	4	1	1	1	0	1
294	1	19	3	0	1	1	4	8	0	1	0	0	0	0	1	1	1	0	1	0	1	1	2	2	0	1	0	0	4	4	4	4	4	3	4	4	3	3	1	2	1	2	1	1	1	1	1	0	0
295	1	19	4	0	0	0	1	2	2	3	3	0	3	1	2	2	3	2	3	3	2	0	0	3	2	2	2	2	1	0	0	3	3	0	4	3	0	0	3	4	3	3	1	4	1	3	3	0	0
296	0	35	4	1	0	0	3	2	2	2	2	2	1	1	2	1	2	2	2	1	1	1	1	1	1	1	0	2	1	1	1	1	2	1	2	3	1	2	3	4	1	4	4	2	2	3	3	0	1
297	1	47	4	1	0	0	3	1	1	1	3	3	0	3	3	1	1	1	3	3	3	2	2	2	0	0	0	3	1	0	0	4	1	1	4	4	1	1	4	4	3	4	4	4	4	4	3	0	1
298	1	40	4	1	0	0	3	5	2	2	2	2	2	0	2	2	2	2	2	2	2	2	1	1	1	1	1	1	2	2	2	2	2	2	2	2	2	2	2	4	2	2	3	3	3	3	1	0	0
299	1	40	5	1	0	0	2	1	3	1	1	2	2	3	1	2	2	2	1	2	2	0	1	0	1	1	0	2	1	2	2	3	3	1	3	3	1	1	2	4	1	2	4	4	4	1	1	0	1
300	1	20	4	0	1	1	3	5	0	0	0	0	1	0	0	0	1	0	1	1	0	1	2	2	0	0	0	0	4	4	4	4	3	3	4	3	4	3	1	1	2	2	1	1	1	1	1	0	0
301	0	42	4	1	0	0	4	1	3	2	3	3	3	3	3	2	2	3	3	3	2	1	3	2	1	1	0	2	0	0	0	3	3	0	3	3	0	0	3	4	2	3	4	4	4	4	4	0	1
302	1	36	4	1	0	0	2	1	1	1	2	3	3	2	1	1	2	2	2	2	3	0	1	0	0	0	0	2	1	0	0	3	3	1	1	3	1	0	3	4	2	3	4	3	4	4	1	0	1
303	1	38	4	1	0	0	2	2	3	3	3	3	3	2	2	2	3	3	3	3	2	0	0	1	1	1	1	2	1	1	1	3	2	1	3	2	1	1	4	4	2	2	4	4	4	3	3	0	1
304	0	19	3	0	1	0	3	12	0	0	1	0	0	0	0	1	1	1	0	0	1	1	2	0	0	1	0	0	4	4	4	4	4	4	4	3	3	4	1	1	1	2	1	2	1	1	1	0	0
305	1	40	4	1	0	0	4	4	2	1	1	1	1	1	1	1	1	1	2	1	1	0	2	2	2	1	1	1	1	3	2	2	2	2	2	2	2	2	2	4	2	2	4	4	4	4	4	0	1
306	1	30	4	1	0	0	3	4	0	1	1	0	2	0	0	1	0	1	0	1	1	0	3	0	2	3	3	1	1	1	2	2	1	3	1	1	1	2	2	4	1	3	2	2	1	2	3	0	0
307	1	34	4	1	0	0	2	1	3	1	3	3	3	3	3	0	3	0	3	3	3	0	3	1	0	3	0	3	1	0	0	4	4	0	4	3	0	1	2	4	1	2	1	4	1	1	1	0	0
308	1	21	4	0	1	0	4	8	0	1	0	1	0	1	0	0	1	1	1	1	1	0	2	1	0	0	1	0	3	4	4	4	4	3	4	4	3	3	1	1	2	1	1	1	1	1	1	0	0
309	1	19	4	0	0	0	2	1	1	1	3	3	2	2	2	2	2	2	2	2	2	1	1	1	1	2	3	2	1	1	1	3	2	1	3	2	1	2	2	4	2	2	1	3	1	3	1	0	0
310	1	41	4	1	0	0	3	4	1	1	3	3	2	3	3	1	2	1	1	1	1	0	1	0	0	0	1	1	1	1	1	2	2	1	2	3	2	1	2	4	1	2	3	3	3	3	2	0	0
311	1	18	4	0	0	1	2	2	1	2	3	1	2	3	2	2	2	2	2	2	2	0	0	0	0	0	0	2	1	1	0	4	3	1	3	3	1	0	3	4	2	3	1	3	1	3	3	0	0
312	1	26	3	0	0	0	3	4	3	3	3	3	2	3	2	2	2	2	3	1	3	0	1	2	1	1	0	1	1	1	0	3	2	1	1	3	1	0	2	4	2	2	3	4	1	3	1	0	0
313	1	46	4	0	0	1	3	3	3	3	3	3	3	3	3	3	3	3	3	3	3	3	3	3	3	3	3	3	1	1	2	2	3	2	2	2	2	2	3	4	4	4	4	4	4	4	4	0	1
314	1	37	5	1	0	0	3	3	3	3	3	3	3	3	3	3	3	3	3	3	3	1	3	0	1	3	1	3	1	1	0	3	2	0	1	1	1	1	3	4	4	4	4	4	4	4	4	0	1
315	1	40	3	1	1	0	3	8	0	0	1	0	0	0	0	0	1	1	1	1	1	1	2	2	0	0	0	0	4	4	3	3	3	4	3	3	4	3	1	1	1	1	1	1	1	1	2	0	0
316	1	40	4	1	0	0	2	3	1	3	2	1	2	3	1	3	2	2	2	2	1	1	2	1	2	2	0	1	1	1	1	2	3	1	2	3	1	1	2	4	1	3	4	3	3	3	3	0	1
317	1	25	4	0	0	0	2	2	2	3	3	3	3	3	3	3	3	3	3	3	3	0	3	1	0	2	0	3	0	0	0	0	0	0	0	0	0	0	4	4	1	4	4	4	1	4	1	0	1
318	1	30	3	1	0	0	4	5	1	1	1	1	1	1	1	1	1	1	1	1	1	1	1	1	1	1	1	1	1	1	1	2	0	2	1	2	2	2	2	4	1	3	3	3	3	3	3	0	0
319	0	35	2	0	0	0	3	2	0	1	3	3	3	3	3	3	3	3	3	2	3	0	3	3	0	0	0	0	0	0	0	4	4	0	4	4	0	0	4	4	3	4	4	4	4	4	4	0	0
320	1	22	4	0	0	0	2	1	2	2	2	1	1	1	1	1	1	1	2	2	1	1	1	0	0	1	0	1	0	0	0	2	1	1	3	1	0	0	3	3	2	3	1	4	1	1	1	0	0
321	0	21	4	0	1	0	3	5	0	0	0	0	1	0	0	0	1	0	1	1	0	1	2	2	0	0	0	0	4	4	4	4	3	3	4	3	4	3	1	1	2	2	1	1	1	1	1	0	0
322	1	18	4	0	0	1	2	1	3	2	3	3	3	1	2	2	2	2	3	1	1	1	1	0	1	2	0	3	0	0	0	0	0	0	0	2	0	1	2	3	2	3	1	4	1	1	1	0	0
323	1	48	3	1	0	0	1	1	3	1	3	3	3	2	3	1	3	2	2	1	2	2	2	2	2	3	0	2	2	2	2	2	3	2	3	2	2	1	1	4	2	1	4	4	3	4	1	0	1
324	1	18	4	0	1	1	4	8	1	1	0	0	0	1	0	0	1	0	1	1	1	1	2	2	0	0	0	1	3	4	4	4	4	3	4	4	3	3	1	1	1	1	1	1	1	1	1	0	0
325	0	26	3	0	0	0	2	5	2	1	2	1	2	2	1	1	2	2	2	2	2	0	1	1	2	1	2	2	2	3	1	2	2	2	2	1	1	2	2	4	3	1	1	3	1	1	1	0	0
326	1	38	5	1	0	0	2	2	2	0	3	3	3	2	2	1	2	2	3	2	3	0	1	1	0	1	0	2	2	1	0	3	3	1	1	1	2	2	2	4	2	3	3	4	1	1	1	0	1
327	1	39	4	0	0	0	3	2	3	2	3	3	3	3	3	2	2	2	1	2	0	0	1	1	1	1	1	3	1	1	0	3	3	1	3	4	1	0	3	3	2	3	1	4	4	4	2	0	0
328	1	38	4	1	0	0	4	16	3	3	3	2	2	2	2	3	2	3	2	3	2	0	0	0	0	1	0	2	1	1	0	3	4	1	3	3	1	1	3	4	2	3	4	4	4	1	1	0	1
329	0	22	3	0	1	0	4	8	0	0	0	0	0	0	0	0	0	1	0	1	1	1	2	2	0	0	0	0	4	3	4	3	4	4	4	3	3	3	1	1	1	1	1	1	1	1	1	0	0
330	0	19	4	0	0	1	4	3	1	0	0	0	1	0	0	0	1	1	1	1	0	1	0	1	1	0	0	1	4	4	4	4	3	4	3	4	4	4	1	1	1	1	1	2	1	1	1	0	0
331	1	21	4	0	0	0	2	1	0	1	2	2	2	1	2	2	2	2	2	2	2	0	1	0	0	0	0	2	0	0	0	0	2	0	3	3	0	0	2	4	4	4	1	4	1	4	1	0	0
332	1	32	4	0	0	0	4	16	2	3	3	3	3	2	3	2	3	2	3	3	3	0	3	0	0	0	2	3	1	1	1	4	1	0	1	1	0	4	3	4	2	4	4	4	4	4	4	0	0
333	1	18	4	0	1	1	3	5	0	0	0	0	1	0	0	0	1	0	1	1	0	1	2	2	0	0	0	0	4	4	4	4	3	3	4	3	4	3	1	1	2	2	1	1	1	1	1	0	0
334	1	23	5	0	0	0	3	4	1	3	3	3	2	1	1	2	2	2	3	2	2	0	1	0	0	0	1	2	0	1	0	1	0	0	1	1	1	1	3	3	2	3	4	4	1	4	3	0	1
335	0	22	3	0	0	0	4	6	2	1	3	2	3	3	1	2	0	0	0	0	1	0	0	0	0	0	2	3	1	0	0	4	1	0	4	2	0	0	4	1	1	2	1	4	1	1	1	0	0
336	1	30	4	0	0	0	3	3	3	1	3	3	3	3	2	3	3	3	1	3	1	0	0	0	1	1	1	3	1	2	2	2	2	2	1	2	1	2	3	4	1	2	1	3	1	2	3	0	0
337	1	31	3	1	0	0	1	1	1	0	2	1	3	2	3	1	1	2	1	3	3	0	0	1	2	1	1	1	1	0	1	1	2	0	3	1	0	1	3	4	1	2	4	2	1	1	1	0	1
338	1	40	5	1	0	0	2	3	3	3	3	3	3	3	3	3	3	3	2	3	3	1	0	1	1	3	0	2	1	2	1	1	1	0	3	3	1	1	3	4	2	4	4	4	4	4	4	0	1
339	1	21	4	0	0	0	4	6	1	1	1	1	1	1	1	1	2	2	2	2	2	0	1	1	2	2	1	3	1	1	1	1	1	1	1	1	1	1	4	4	4	3	4	4	4	4	4	0	0
340	1	40	4	1	0	0	3	3	2	2	2	2	2	2	2	2	2	2	3	3	3	0	0	0	0	1	0	3	1	1	1	4	4	0	4	4	1	1	3	4	3	3	3	4	4	3	3	0	1
341	1	44	4	1	0	0	3	1	3	3	3	3	3	3	3	3	3	3	3	3	3	0	2	2	1	2	1	3	1	0	0	4	1	0	4	3	1	1	4	4	1	4	4	4	4	4	3	0	1
342	0	22	4	0	0	1	3	1	1	1	1	1	1	1	1	1	1	1	1	1	1	1	1	1	1	1	1	1	1	1	1	1	2	1	1	1	1	1	2	3	1	2	1	4	1	4	4	0	0
343	1	36	5	1	0	0	2	1	2	2	2	2	3	2	3	3	2	2	3	3	3	1	3	0	1	3	0	1	2	1	1	2	2	1	2	2	2	2	3	4	1	3	3	4	4	4	1	0	0
344	1	39	5	0	0	1	3	2	2	1	3	3	2	2	3	1	2	1	3	2	1	0	1	0	0	1	0	2	1	1	0	1	2	1	3	3	1	0	3	1	1	2	4	4	2	2	1	0	0
345	0	19	3	0	1	1	4	8	1	1	0	0	0	0	0	0	1	1	1	1	1	1	2	1	1	0	0	0	3	4	3	3	4	4	4	4	3	4	1	1	1	1	1	1	1	1	1	0	0
346	1	42	3	1	0	0	3	3	2	2	3	3	3	2	3	2	1	2	2	2	2	1	2	2	2	2	2	2	0	0	0	4	3	0	4	4	1	1	2	4	2	3	4	4	4	3	1	0	1
347	1	26	4	0	0	0	2	1	1	1	0	1	1	1	1	0	2	3	1	3	1	2	0	0	0	1	1	1	2	2	1	2	1	1	2	1	2	2	3	4	1	1	1	2	1	1	1	0	0
348	0	33	4	1	0	1	2	2	1	2	3	2	3	2	1	2	2	3	0	3	2	0	3	2	2	1	0	2	1	2	2	2	3	3	3	3	1	2	3	4	2	4	4	4	3	1	2	0	1
349	0	31	4	1	0	0	2	2	2	2	3	3	1	1	1	3	1	2	3	2	1	1	1	2	1	1	1	2	1	1	1	3	2	1	2	1	1	1	2	3	4	4	4	4	4	4	4	0	1
350	1	35	5	0	0	0	1	1	3	3	3	2	2	3	2	3	3	3	2	2	2	0	0	0	0	2	0	3	0	1	0	4	2	0	4	4	1	0	4	1	1	4	3	3	1	1	4	0	1
351	1	28	4	0	0	0	2	3	1	2	3	2	1	3	3	1	3	3	2	1	1	0	1	1	1	1	2	3	1	1	1	2	2	1	3	3	1	0	3	1	1	3	1	4	1	4	1	0	0
352	1	32	3	0	0	0	4	5	2	1	0	1	0	1	2	1	1	2	3	1	1	0	3	2	1	3	1	2	2	2	2	3	3	2	2	2	3	1	3	4	2	3	1	3	1	1	1	0	0
353	1	24	1	1	0	0	3	4	1	2	2	2	1	1	2	2	2	2	2	2	2	0	3	1	2	3	3	1	2	2	1	1	2	1	1	1	2	2	2	4	2	3	4	4	1	4	4	0	0
354	1	47	4	1	0	0	4	5	3	3	3	3	3	3	3	3	2	3	3	0	3	1	3	1	1	3	1	2	1	1	1	3	3	2	3	2	3	3	3	4	2	3	1	4	4	3	1	0	0
355	1	22	4	0	0	0	2	1	3	3	3	2	1	2	2	3	1	1	2	1	3	0	1	1	2	2	1	3	1	1	0	2	2	1	3	3	2	1	3	3	1	3	1	4	1	4	1	0	0
356	1	38	5	1	0	0	2	1	3	3	3	3	2	1	3	3	2	2	2	2	2	0	3	0	0	2	0	1	0	0	0	4	1	0	3	3	1	1	2	4	3	3	4	4	4	1	1	0	1
357	1	21	4	0	0	0	2	1	1	1	3	3	2	2	2	2	3	2	2	3	2	0	1	2	1	0	2	3	2	2	0	3	2	1	4	2	2	2	3	3	1	3	4	4	1	1	1	0	0
358	1	24	3	0	0	0	2	2	3	2	2	1	1	3	3	1	2	2	1	2	0	0	0	0	0	0	0	1	0	1	1	0	0	1	3	3	1	1	2	4	1	4	1	4	1	1	1	0	0
359	0	18	4	0	1	0	4	8	0	0	0	0	0	0	0	0	0	1	0	1	1	1	2	2	0	0	0	0	4	3	4	3	4	4	4	3	3	3	1	1	1	1	1	1	1	1	1	0	0
360	0	29	4	0	0	0	3	2	3	1	2	1	1	3	1	1	1	1	3	2	1	0	3	1	1	3	0	1	1	1	0	1	0	1	0	1	0	0	2	4	2	2	2	3	1	2	1	0	0
361	1	26	3	0	0	0	3	2	0	3	3	3	3	3	1	3	3	3	0	3	3	0	3	0	0	3	2	3	2	1	1	1	1	3	2	3	1	1	2	4	2	3	4	4	1	4	1	0	1
362	1	40	4	1	0	0	4	5	2	2	2	3	2	0	2	2	3	3	2	2	3	0	3	3	2	3	3	3	3	1	1	1	2	2	1	1	1	1	2	4	1	2	4	4	4	3	1	0	1
363	1	26	5	1	0	0	2	5	2	3	2	3	2	2	1	3	2	3	2	1	2	0	1	0	1	2	0	2	0	1	1	4	3	1	4	3	1	1	3	4	1	3	4	4	1	1	3	0	1
364	1	39	4	1	0	0	2	3	3	1	2	1	1	1	1	1	2	1	1	1	2	0	0	0	0	1	0	0	0	1	0	1	1	2	3	2	0	1	3	4	1	3	4	3	3	1	1	0	1
365	1	18	4	0	1	1	2	1	1	0	2	1	1	0	1	0	1	1	1	1	1	0	1	0	0	2	1	3	2	2	2	1	0	3	1	0	2	1	1	4	1	3	1	4	1	1	3	0	0
366	0	19	4	0	1	1	4	8	0	0	0	1	0	0	0	0	2	1	0	1	1	0	0	0	0	0	1	0	4	4	4	3	4	4	4	4	3	3	1	1	2	1	1	1	1	1	1	0	0
367	1	20	4	0	1	0	4	11	0	1	1	1	0	0	0	1	0	2	1	0	1	0	1	1	0	1	0	1	4	3	4	3	3	4	3	4	3	3	1	1	1	1	1	2	1	1	2	0	0
368	1	19	4	0	0	0	3	1	2	0	1	1	3	2	2	0	2	2	0	1	2	0	1	0	0	2	3	2	2	2	0	1	1	1	4	2	2	1	2	4	3	2	3	3	1	1	1	0	0
369	1	18	4	0	1	0	1	1	1	1	3	3	3	2	1	2	2	1	1	1	3	0	1	2	1	1	0	2	1	2	0	1	2	2	2	1	1	1	2	3	1	2	1	3	1	3	3	0	0
370	0	22	4	0	0	0	2	2	1	1	2	2	3	2	1	2	2	2	3	1	3	0	3	1	0	2	3	3	2	2	1	2	1	2	4	2	1	2	2	2	3	1	3	4	1	1	3	0	1
371	0	27	4	0	0	0	2	2	1	1	3	1	3	2	1	1	2	2	2	3	2	2	3	3	1	3	3	2	1	1	2	3	3	1	2	3	3	2	3	4	1	2	1	2	1	2	1	0	0
372	1	41	4	1	0	0	3	8	3	1	1	1	1	1	0	1	1	1	1	3	1	3	1	3	1	3	1	3	2	2	2	2	2	1	3	1	3	3	3	4	2	2	3	3	2	1	2	0	1
373	1	24	3	1	0	0	3	2	1	3	2	1	3	3	3	2	1	1	2	0	3	1	1	2	2	2	1	1	3	1	0	4	1	0	1	3	4	1	4	4	1	1	4	4	1	1	2	0	1
374	0	18	4	0	1	0	4	3	1	0	0	0	1	0	0	0	1	1	1	1	0	1	0	1	1	0	0	1	4	4	4	4	3	4	3	4	4	4	1	1	1	1	1	2	1	1	1	0	0
375	1	35	4	1	0	0	4	3	1	3	3	3	3	3	2	2	2	2	2	2	2	0	0	0	1	1	0	3	0	0	0	4	3	1	4	4	0	0	4	4	3	4	4	4	4	4	4	0	0
376	0	32	4	0	0	0	3	1	3	1	3	3	3	3	3	3	3	3	3	3	3	0	1	3	3	3	3	3	1	1	0	4	3	0	4	4	4	4	2	4	2	3	1	4	1	4	1	0	0
377	1	38	4	1	0	1	3	10	1	1	1	1	0	2	0	0	1	1	1	3	1	1	1	0	0	3	2	2	3	3	2	1	3	3	2	1	2	3	1	4	1	2	1	2	2	1	1	0	0
378	0	35	3	1	1	0	2	1	1	1	2	2	3	2	2	1	1	2	2	3	2	2	2	2	0	1	1	2	0	0	0	3	3	1	4	3	1	1	3	4	1	2	4	4	4	4	3	0	1
379	1	18	4	0	1	0	4	8	0	1	0	1	0	1	0	0	1	1	1	1	1	0	2	1	0	0	1	0	3	4	4	4	4	3	4	4	3	3	1	1	2	1	1	1	1	1	1	0	0
380	0	31	4	1	0	0	2	1	2	2	2	2	2	1	1	2	2	2	2	2	1	0	0	0	1	0	0	1	0	0	0	4	3	1	4	3	0	0	3	4	3	3	4	4	4	4	4	0	1
381	1	33	3	1	0	0	2	3	2	3	3	3	3	3	3	3	3	1	3	3	1	0	3	3	1	1	1	1	0	1	1	4	3	1	3	3	1	1	3	4	3	3	4	4	4	4	4	0	1
382	0	47	4	1	0	0	3	1	2	1	1	2	2	2	2	3	2	2	1	1	1	3	3	2	1	3	2	3	0	0	2	0	0	1	0	2	2	2	3	3	2	2	3	3	4	3	3	0	1
383	1	27	4	0	0	0	4	3	2	1	3	2	1	2	1	2	2	3	1	1	3	0	1	3	2	2	2	3	2	2	1	1	1	2	2	4	1	0	2	4	1	2	4	3	1	4	1	0	1
384	1	21	4	0	0	0	3	2	2	3	2	3	2	2	2	3	2	2	2	3	1	0	0	1	1	0	0	2	1	1	1	3	2	3	3	2	2	2	4	3	1	4	1	4	1	4	1	0	0
385	1	33	4	1	0	0	3	3	3	2	2	2	2	2	3	2	2	2	2	2	2	0	2	1	1	1	1	2	1	2	1	3	2	1	3	2	1	1	3	4	1	3	4	3	3	4	3	0	1
386	0	32	5	1	0	0	2	4	3	1	3	2	3	2	3	3	2	2	1	3	1	1	1	1	0	1	0	1	1	1	0	4	3	0	3	3	0	0	4	4	2	2	4	4	3	1	1	0	1
387	1	29	4	1	0	0	3	4	2	1	3	3	2	2	2	3	3	3	2	2	2	1	3	1	1	3	0	3	1	2	1	3	3	1	2	2	1	1	3	4	1	3	4	3	2	1	1	0	1
388	1	23	4	0	1	0	3	8	1	1	0	0	0	0	0	1	1	1	1	2	1	1	2	2	0	0	0	0	3	4	4	4	4	4	4	4	4	3	1	1	2	1	1	1	1	1	1	0	0
389	0	26	3	0	0	0	2	1	1	1	2	1	1	1	1	1	1	1	1	1	1	1	1	1	1	1	0	1	2	1	0	1	2	1	2	2	1	1	3	3	2	2	1	3	1	3	2	0	0
390	1	19	4	0	0	0	2	2	1	2	3	3	3	2	2	2	2	3	2	3	3	1	1	1	2	1	2	3	2	1	1	2	2	2	3	3	2	2	3	3	3	2	1	4	1	4	2	0	0
391	1	35	5	1	0	0	3	2	2	3	2	2	2	3	1	3	1	2	1	2	1	1	2	0	3	1	2	1	2	1	1	1	1	2	2	3	2	1	3	4	1	3	4	4	4	1	4	0	1
392	1	32	4	1	0	0	2	1	2	1	2	1	3	1	1	0	2	2	0	1	2	2	1	0	2	1	1	1	0	0	0	4	1	1	3	2	0	1	2	4	1	2	3	4	2	3	2	0	1
393	1	29	4	1	0	0	3	5	2	2	3	3	3	2	3	2	2	2	2	3	1	0	1	1	0	1	1	1	1	0	0	4	2	0	4	3	0	0	3	4	2	4	4	4	1	4	1	0	1
394	1	42	4	1	0	1	1	2	3	2	3	2	3	1	2	2	2	3	3	2	2	0	1	1	1	1	1	2	2	1	1	2	2	1	2	2	1	1	3	4	3	3	2	4	2	3	2	0	1
395	1	21	4	0	1	1	4	8	1	0	0	0	0	0	1	0	1	1	1	1	1	1	1	2	1	0	1	0	3	3	4	4	3	4	4	4	4	3	1	1	1	1	1	1	1	1	1	0	0
396	1	39	4	1	0	1	1	1	1	1	1	3	2	0	2	2	2	2	3	0	1	0	1	0	0	0	0	2	1	1	1	3	3	1	3	3	0	0	3	4	1	3	4	4	4	4	3	0	1
397	1	19	4	0	0	0	2	1	3	1	3	2	3	3	3	3	2	2	3	2	1	0	1	0	0	1	1	2	1	1	0	4	1	2	3	2	2	1	4	3	3	3	1	4	1	3	3	0	0
398	1	24	4	0	0	0	3	2	2	2	3	2	3	3	3	2	2	2	3	3	3	1	3	1	0	3	1	2	1	1	1	3	3	0	3	3	0	0	3	4	1	4	1	4	1	3	1	0	0
399	0	18	4	0	1	0	3	8	0	0	0	1	0	0	0	0	1	0	0	1	0	1	2	2	0	1	1	1	4	4	4	4	4	4	4	3	4	3	1	2	2	1	1	1	1	1	1	0	0
400	1	18	4	0	0	0	2	2	3	3	2	2	3	1	3	3	1	3	3	2	1	0	2	1	0	0	1	3	1	0	0	0	1	1	3	3	1	0	2	4	2	4	3	4	1	1	1	0	0
401	1	41	4	1	0	0	2	1	1	2	2	2	3	2	2	2	2	2	1	1	1	0	3	1	1	2	1	2	1	1	1	1	2	1	4	3	1	2	4	4	1	3	4	4	4	3	3	0	1
402	0	52	4	1	0	0	3	2	2	2	3	2	3	3	3	2	2	2	2	2	1	2	1	0	0	0	0	1	1	1	0	4	4	0	4	4	1	0	4	4	2	4	4	4	4	4	3	0	1
403	0	31	5	1	0	0	3	2	3	2	3	3	2	2	2	1	2	2	2	2	3	2	2	1	2	2	1	3	1	1	1	3	2	2	2	3	2	2	2	4	1	3	3	4	4	3	3	0	1
404	1	21	4	0	1	1	3	5	0	0	0	1	0	0	0	0	0	1	1	2	1	1	2	2	0	0	0	0	4	4	4	3	4	4	4	4	4	3	1	1	1	1	1	2	1	1	1	0	0
405	0	21	4	0	1	1	4	8	0	0	0	1	0	0	0	0	2	1	0	1	1	0	0	0	0	0	1	0	4	4	4	3	4	4	4	4	3	3	1	1	2	1	1	1	1	1	1	0	0
406	1	40	4	1	0	0	4	6	2	3	3	3	2	3	3	3	3	3	3	3	3	0	0	0	1	0	0	3	1	1	1	1	1	1	4	3	1	1	4	4	3	4	4	4	4	4	4	0	1
407	1	22	4	0	1	1	2	1	1	3	3	3	3	2	2	3	2	3	3	3	3	1	1	1	3	2	2	3	1	0	0	3	2	1	3	2	1	1	3	1	3	3	4	3	1	1	1	0	1
408	1	39	5	1	0	0	3	5	1	2	2	2	2	3	3	3	3	3	3	3	3	1	1	1	0	1	0	2	1	1	1	3	3	1	3	3	1	1	4	4	4	4	4	4	4	4	4	0	1
409	0	38	4	1	0	0	2	2	3	3	3	3	2	1	3	3	2	1	2	3	1	0	1	1	2	1	1	2	0	0	0	4	1	1	3	3	1	0	3	4	3	4	4	4	4	4	4	0	1
410	0	19	4	0	1	1	4	7	0	0	0	0	1	1	0	0	0	1	1	1	1	1	2	2	0	1	0	1	4	3	3	4	4	3	4	4	3	3	1	1	1	1	1	1	1	1	1	0	0
411	0	19	4	0	1	1	4	8	0	1	0	0	0	0	1	1	1	0	1	0	1	1	2	2	0	1	0	0	4	4	4	4	4	3	4	4	3	3	1	2	1	2	1	1	1	1	1	0	0
412	1	25	4	0	1	0	4	8	0	0	0	0	0	0	0	0	1	1	0	1	0	1	2	2	0	0	0	0	4	4	3	4	4	3	4	3	3	3	1	2	2	1	1	1	1	1	1	0	0
413	0	36	4	1	0	0	3	2	1	0	1	1	1	1	1	0	0	1	1	0	1	0	3	0	1	1	0	1	1	1	0	2	1	1	1	2	1	1	3	4	2	1	3	4	3	2	1	0	1
414	1	29	4	1	0	0	4	3	2	3	2	2	2	2	2	2	2	2	2	2	2	1	1	1	2	2	2	2	2	1	1	1	1	1	2	2	2	2	2	4	1	1	3	1	1	4	1	0	1
415	1	21	4	0	1	0	4	8	0	1	0	0	1	1	0	1	1	1	0	1	1	1	2	2	0	0	1	0	3	4	3	4	4	4	4	4	3	3	1	1	1	1	1	1	1	1	1	0	0
416	1	34	5	1	0	0	4	4	1	3	2	2	0	3	1	3	2	3	2	2	3	0	3	1	3	1	2	2	3	3	2	1	3	2	1	1	2	2	2	4	2	3	4	4	4	4	3	0	0
417	0	29	4	1	1	0	2	1	3	1	3	3	3	3	3	3	3	3	3	3	3	0	0	0	0	2	0	3	1	0	1	4	3	0	4	3	1	0	2	4	2	4	4	4	4	4	1	0	1
418	1	23	4	0	0	0	2	2	2	2	2	2	2	1	2	1	1	2	2	1	1	1	0	0	0	0	0	1	0	1	0	0	2	1	0	2	0	1	3	3	3	3	1	4	1	4	3	0	0
419	0	19	4	0	1	0	4	8	0	0	0	0	0	0	0	0	1	1	0	1	0	1	2	2	0	0	0	0	4	4	3	4	4	3	4	3	3	3	1	2	2	1	1	1	1	1	1	0	0
420	0	44	5	1	0	0	3	2	2	2	3	2	3	3	2	3	2	2	2	3	2	0	2	0	1	2	0	2	1	1	1	4	3	1	0	3	1	1	3	4	4	4	4	4	4	4	4	0	1
421	1	22	3	0	0	0	3	1	1	0	3	1	1	1	1	2	3	3	2	2	3	0	0	0	0	1	0	3	1	0	0	2	2	2	4	2	0	1	3	1	2	2	4	4	1	3	1	0	0
422	1	32	5	0	0	0	2	1	3	3	3	3	3	2	2	2	2	2	2	2	1	0	0	0	0	3	0	2	0	1	0	0	1	0	1	3	1	0	4	1	1	3	4	4	1	2	1	0	0
423	0	41	4	1	0	0	3	3	2	1	3	2	0	1	3	1	2	1	2	2	0	3	0	0	0	1	1	2	3	3	2	2	0	3	1	2	4	0	1	4	1	2	3	4	2	1	1	0	1
424	0	24	5	0	1	0	4	4	0	0	0	0	0	0	1	0	0	1	1	1	1	1	0	2	0	1	0	0	4	4	4	4	3	4	3	3	4	3	1	1	1	1	1	2	1	1	1	0	0
425	0	32	5	0	0	0	3	2	2	0	3	2	2	2	2	0	2	2	1	2	2	0	2	0	0	0	1	3	2	2	2	2	2	2	2	2	2	3	1	1	1	2	3	3	1	1	1	0	0
426	1	35	5	1	1	1	1	1	1	1	3	1	3	3	2	1	2	2	1	3	1	0	0	0	1	0	0	1	1	0	0	4	3	0	4	4	1	0	2	4	2	3	4	4	4	1	1	0	1
427	1	37	4	1	0	0	4	5	2	1	3	2	2	2	2	2	1	2	2	2	2	0	1	2	1	1	1	2	0	1	0	0	1	2	4	3	1	1	3	4	1	4	4	4	4	1	4	0	1
428	1	29	4	0	0	1	3	4	3	3	2	2	1	1	3	2	3	3	2	1	1	0	0	0	1	2	0	1	1	0	0	1	2	1	3	3	0	0	4	4	2	3	4	4	1	3	3	0	1
429	0	41	4	0	0	0	2	2	0	3	2	2	2	1	2	0	0	1	1	0	1	1	1	1	0	1	1	3	1	0	1	0	1	0	0	3	1	0	4	4	4	4	1	2	2	3	2	0	0
430	1	52	5	1	0	0	3	2	2	2	3	3	3	3	3	2	2	2	2	2	1	1	3	1	1	3	1	3	1	1	1	3	3	1	3	3	1	1	3	4	2	3	3	4	3	4	3	0	1
431	1	20	3	0	1	0	4	6	1	0	0	0	0	0	1	0	0	1	0	0	1	1	2	1	0	0	1	1	4	4	4	4	4	3	3	4	3	3	1	1	1	1	1	1	1	1	1	0	0
432	1	21	4	0	0	1	4	1	2	1	3	2	2	2	3	2	3	2	2	2	2	0	1	1	2	1	1	1	1	1	1	2	2	2	3	2	2	1	3	3	2	2	4	4	4	4	4	0	0
433	1	27	4	0	0	0	4	7	0	0	1	1	1	0	1	0	1	2	2	1	3	0	3	1	1	3	3	3	2	1	3	1	2	1	0	0	3	2	1	2	2	3	1	3	1	1	3	0	0
434	1	32	5	1	0	1	3	3	3	3	3	3	3	3	2	1	2	2	2	1	2	1	2	0	1	1	1	1	1	1	0	3	3	1	3	3	1	1	3	4	1	3	3	4	3	1	3	0	1
435	1	31	3	1	0	0	2	1	1	1	2	2	2	2	3	2	2	2	1	2	1	0	1	2	1	2	0	2	1	0	0	3	2	1	3	3	1	1	4	1	2	3	3	3	3	3	2	0	0
436	0	70	4	1	0	0	3	3	1	1	1	1	2	1	0	0	1	0	3	3	2	2	2	0	2	3	0	0	0	1	1	1	1	0	3	3	0	1	2	4	1	2	4	1	3	2	1	0	0
437	1	30	4	0	0	0	3	2	3	3	3	2	2	3	3	2	2	2	2	2	3	0	0	0	1	1	1	3	2	1	0	1	0	1	1	1	1	0	3	1	1	2	1	4	1	1	1	0	0
438	1	19	4	0	0	1	2	1	1	2	2	2	1	2	2	2	1	3	1	1	2	2	1	1	2	2	3	1	1	1	2	2	2	1	2	2	2	2	2	3	1	2	4	4	1	1	4	0	1
439	1	23	4	0	1	0	3	8	0	0	0	1	0	0	0	0	1	0	0	1	0	1	2	2	0	1	1	1	4	4	4	4	4	4	4	3	4	3	1	2	2	1	1	1	1	1	1	0	0
440	1	26	4	0	1	1	4	8	0	0	0	0	0	0	0	1	0	2	1	1	1	1	2	1	0	0	0	0	4	4	3	4	4	4	3	4	3	4	1	1	1	1	1	1	1	1	2	0	0
441	1	19	4	0	0	0	1	1	3	3	2	3	1	1	2	3	3	1	3	3	3	0	1	1	0	0	0	3	1	2	0	2	1	2	3	2	1	0	3	3	2	3	1	4	4	4	4	0	0
442	0	23	4	1	1	0	3	5	0	0	0	1	0	0	0	0	0	1	1	2	1	1	2	2	0	0	0	0	4	4	4	3	4	4	4	4	4	3	1	1	1	1	1	2	1	1	1	0	0
443	1	34	4	0	0	1	0	1	3	3	3	3	2	2	2	2	3	3	3	2	3	0	3	3	1	2	1	2	0	0	0	0	4	1	3	3	1	1	2	1	1	4	1	4	1	1	1	0	0
444	1	37	4	1	0	0	3	1	3	3	3	2	2	2	2	2	2	2	1	2	2	0	2	1	1	1	1	2	1	1	1	3	3	1	1	3	1	1	2	4	4	4	3	2	2	1	1	0	1
445	0	25	5	0	0	0	2	3	3	1	2	2	2	1	3	0	2	2	0	3	3	1	0	0	2	3	0	2	1	2	1	3	2	2	4	2	0	3	4	3	1	3	1	3	1	3	1	0	0
446	1	37	4	1	0	0	0	1	2	3	3	3	3	2	2	1	1	1	3	1	1	0	0	0	0	0	1	1	1	0	0	0	0	0	4	4	0	0	3	4	3	3	4	4	1	1	1	0	1
447	1	42	5	1	1	0	3	12	0	0	1	0	0	0	0	1	1	1	0	0	1	1	2	0	0	1	0	0	4	4	4	4	4	4	4	3	3	4	1	1	1	2	1	2	1	1	1	0	0
448	1	38	4	1	0	0	2	2	2	3	3	2	2	3	2	2	2	2	2	2	2	0	2	2	1	2	2	1	1	1	0	3	3	1	3	3	1	1	3	4	4	4	3	4	3	1	1	0	1
449	1	39	5	1	0	0	3	2	3	2	3	2	3	2	3	3	1	2	3	3	2	1	1	0	1	2	0	3	1	2	0	3	3	1	3	3	2	0	3	4	1	3	4	4	3	1	3	0	1
450	1	25	4	0	0	0	2	1	3	2	3	3	2	3	3	2	2	3	2	3	2	1	2	0	0	1	0	1	0	0	0	3	1	0	3	4	0	0	3	3	2	2	3	3	1	2	2	0	1
451	1	51	4	1	0	0	3	1	0	1	3	1	3	2	3	1	2	3	3	2	3	0	1	1	1	1	1	2	1	1	2	3	2	1	3	3	1	1	3	4	1	3	4	3	3	3	3	0	1
452	1	49	3	1	0	0	3	5	2	0	2	2	2	1	2	0	2	2	2	2	2	0	2	2	0	2	0	2	2	2	2	3	2	2	2	2	2	2	2	4	1	2	3	1	3	3	1	0	1
453	1	25	5	0	0	0	3	2	1	2	1	2	1	1	1	2	1	1	1	2	1	0	1	1	1	2	2	1	1	1	0	2	2	1	1	2	1	1	4	3	1	2	4	3	1	2	3	0	1
454	1	33	4	0	1	1	2	2	2	2	3	3	2	3	3	1	3	3	3	1	3	1	1	0	0	1	1	1	1	1	0	4	3	0	4	4	0	1	4	3	1	4	1	3	1	3	3	0	0
455	1	20	4	0	0	0	2	1	3	1	3	3	3	3	3	2	3	3	3	2	2	0	2	2	0	1	1	3	0	1	0	4	3	3	3	4	0	0	3	4	1	1	4	4	4	4	4	0	0
456	1	39	5	1	0	0	2	2	3	3	3	3	3	3	3	3	3	3	3	3	3	0	1	2	1	1	1	3	1	1	0	0	0	0	4	3	1	0	2	4	2	1	4	4	4	1	1	0	1
457	0	19	4	0	1	0	4	8	0	0	0	0	0	0	0	0	0	1	0	1	1	1	2	2	0	0	0	0	4	3	4	3	4	4	4	3	3	3	1	1	1	1	1	1	1	1	1	0	0
458	1	36	5	1	0	0	4	12	2	2	2	2	2	2	2	2	2	2	3	2	1	0	1	1	1	2	0	0	1	1	1	3	3	1	3	3	1	2	2	4	2	3	3	4	3	4	2	0	0
459	1	30	5	1	0	0	1	1	3	1	2	1	1	3	3	1	1	1	3	1	1	1	1	1	0	0	0	0	2	2	2	1	0	1	1	1	3	3	2	4	1	2	3	1	1	1	1	0	1
460	1	38	5	1	0	0	3	2	3	2	3	3	3	2	1	2	2	3	2	3	3	0	3	2	1	3	2	3	1	2	1	3	2	1	2	1	2	2	3	4	2	3	4	4	4	4	3	0	1
461	1	23	4	1	0	0	3	2	2	1	3	3	3	3	2	2	2	2	1	2	2	0	1	1	2	2	1	3	1	1	0	3	2	1	4	3	2	3	3	3	3	3	3	3	3	3	3	0	0
462	0	18	4	0	1	1	3	5	0	0	0	0	1	0	0	0	1	0	1	1	0	1	2	2	0	0	0	0	4	4	4	4	3	3	4	3	4	3	1	1	2	2	1	1	1	1	1	0	0
463	1	21	4	0	0	0	3	3	2	3	3	3	3	3	3	2	2	2	3	3	3	0	1	0	0	0	1	1	2	1	0	3	1	2	3	4	0	0	2	4	1	3	1	4	1	4	4	0	0
464	0	23	4	0	0	1	2	2	3	3	3	2	3	3	3	3	3	3	3	3	2	3	3	3	1	2	3	3	2	1	0	4	4	1	3	4	2	0	4	1	1	3	1	4	1	4	3	0	0
465	0	42	4	1	0	0	2	1	1	1	2	2	3	2	2	1	2	2	1	2	1	1	2	0	0	2	1	2	1	0	0	3	2	1	3	3	1	0	4	4	2	3	4	3	2	3	2	0	1
466	1	47	4	1	0	0	3	3	1	1	3	3	1	2	3	2	3	2	3	3	3	0	1	1	0	3	0	3	2	2	2	2	1	3	3	1	2	2	2	4	1	3	4	4	4	2	1	0	1
467	1	47	4	1	0	0	4	4	3	3	3	3	2	3	3	3	3	3	1	2	3	1	1	0	0	1	1	1	1	1	0	3	3	1	3	3	1	1	4	4	4	4	4	4	3	4	4	0	1
468	0	18	2	0	0	0	2	1	3	1	3	3	3	3	2	1	2	2	2	3	1	1	1	2	1	1	1	1	2	2	0	3	3	1	3	3	1	1	4	3	3	3	1	4	1	4	1	0	0
469	0	19	3	0	1	1	3	12	0	0	1	0	0	0	0	1	1	1	0	0	1	1	2	0	0	1	0	0	4	4	4	4	4	4	4	3	3	4	1	1	1	2	1	2	1	1	1	0	0
470	0	19	4	0	1	1	4	8	1	0	0	0	0	0	1	0	1	1	1	1	1	1	1	2	1	0	1	0	3	3	4	4	3	4	4	4	4	3	1	1	1	1	1	1	1	1	1	0	0
471	1	45	2	1	1	1	4	8	0	1	1	1	0	0	0	0	1	2	1	1	1	0	0	2	0	0	0	0	4	4	3	3	3	4	4	3	4	3	1	1	2	1	1	2	1	1	1	0	0
472	0	68	3	1	0	0	3	1	3	2	3	3	2	2	3	2	2	2	2	3	2	0	2	2	1	2	0	2	0	0	0	4	3	0	0	3	0	0	3	4	1	4	4	1	4	3	2	0	1
473	1	19	4	0	1	0	3	8	1	1	0	0	0	0	0	1	1	1	1	2	1	1	2	2	0	0	0	0	3	4	4	4	4	4	4	4	4	3	1	1	2	1	1	1	1	1	1	0	0
474	0	23	4	0	0	0	2	1	1	1	1	1	1	2	1	1	2	1	0	3	1	1	0	1	0	1	2	0	1	3	1	2	1	2	3	3	1	2	3	4	2	1	4	4	1	1	1	0	1
475	1	25	4	0	0	0	2	3	2	3	3	3	1	2	3	2	2	2	2	1	1	1	0	0	0	1	0	2	0	1	0	4	3	0	4	4	0	0	3	3	1	2	4	4	1	2	1	0	1
476	0	31	4	1	0	0	4	2	2	1	1	1	1	1	1	1	1	1	1	1	1	1	1	1	1	1	1	1	0	0	0	0	0	0	0	0	0	0	4	4	2	2	4	4	4	3	3	0	1
477	1	32	5	1	0	0	1	1	2	2	2	2	3	1	2	2	2	2	2	1	1	0	0	0	1	1	1	1	1	1	0	0	3	1	3	3	1	0	4	4	2	4	4	4	4	4	4	0	1
478	0	31	4	1	1	0	4	8	0	1	3	2	2	1	1	1	1	1	1	1	1	2	1	0	1	1	1	1	1	1	1	3	3	1	3	3	1	1	2	4	1	3	4	4	1	1	1	0	0
479	0	33	4	1	0	1	4	24	3	3	3	3	3	3	3	3	3	3	3	3	0	1	0	1	2	0	0	2	2	2	2	2	2	2	2	2	2	2	3	2	2	3	4	4	4	4	3	0	1
480	1	40	5	1	0	0	3	4	2	2	2	2	2	1	1	0	1	1	3	3	2	0	2	0	0	0	0	2	1	1	1	3	3	1	3	3	0	1	3	4	1	3	4	4	4	1	1	0	1
481	1	20	3	0	1	0	4	8	0	1	0	0	0	0	1	1	1	0	1	0	1	1	2	2	0	1	0	0	4	4	4	4	4	3	4	4	3	3	1	2	1	2	1	1	1	1	1	0	0
482	1	38	4	0	0	0	3	3	3	3	3	3	3	3	3	2	3	3	3	3	2	0	2	0	1	2	0	2	1	1	1	3	2	0	4	4	0	0	3	4	3	3	1	4	4	4	3	0	0
483	0	35	5	1	0	0	3	2	1	1	3	2	2	3	2	2	1	2	3	3	3	0	2	1	0	2	0	2	3	2	0	3	3	1	4	3	1	1	3	4	1	4	4	4	1	1	4	0	1
484	1	27	4	1	1	0	4	3	1	0	0	0	1	0	0	0	1	1	1	1	0	1	0	1	1	0	0	1	4	4	4	4	3	4	3	4	4	4	1	1	1	1	1	2	1	1	1	0	0
485	1	27	5	0	0	0	2	1	2	2	2	2	2	2	2	3	2	2	2	2	2	1	1	1	1	2	1	2	1	1	0	0	1	1	4	2	1	0	3	1	2	3	1	4	1	1	3	0	0
486	1	33	4	1	0	0	4	12	3	3	2	3	2	2	3	3	3	3	2	2	0	2	0	0	0	0	2	3	3	3	2	3	2	1	3	0	2	0	4	4	1	4	3	4	4	4	4	0	0
487	1	36	4	1	0	0	3	1	3	1	3	3	3	3	3	1	2	2	2	3	3	0	1	1	0	1	0	2	1	1	1	3	3	1	3	4	1	1	4	4	3	4	4	4	4	4	4	0	1
488	1	38	5	1	0	0	2	2	2	2	2	2	2	2	2	2	2	2	2	2	2	0	1	1	1	2	0	2	1	1	0	3	3	1	3	3	1	1	3	4	2	4	4	4	1	3	1	0	1
489	1	27	3	0	0	1	3	5	3	3	3	3	2	3	3	2	3	2	1	3	3	0	0	1	1	0	2	3	2	2	3	1	3	2	1	2	3	3	4	4	1	4	3	3	1	1	1	0	1
490	1	19	4	0	0	0	3	2	3	3	1	1	2	2	1	0	0	0	3	2	2	1	0	0	0	2	0	2	2	2	1	3	2	1	4	3	0	1	4	3	1	3	4	4	1	1	1	0	1
491	1	29	5	1	0	1	2	1	2	3	2	2	0	3	3	3	3	3	3	2	1	0	1	0	1	2	2	3	1	1	1	1	2	1	2	3	1	1	3	4	1	3	4	4	1	3	1	0	1
492	0	35	3	0	0	0	1	1	3	3	3	3	2	2	3	3	3	3	3	3	3	1	0	0	1	0	0	1	0	0	0	4	3	1	4	3	1	1	4	1	4	4	1	3	1	3	3	0	0
493	1	68	3	1	0	0	3	8	0	0	0	1	0	0	0	0	1	0	0	1	0	1	2	2	0	1	1	1	4	4	4	4	4	4	4	3	4	3	1	2	2	1	1	1	1	1	1	0	0
494	0	30	4	0	0	1	2	2	3	3	2	2	2	3	2	3	2	3	3	3	3	0	1	1	1	1	1	3	1	1	0	2	2	1	3	3	1	1	2	4	1	2	3	3	1	1	1	0	0
495	0	30	4	0	0	0	3	2	2	2	2	2	2	2	2	1	2	2	2	2	2	2	2	0	0	0	1	0	1	1	0	3	2	1	2	3	2	1	2	1	1	4	1	4	1	1	1	0	0
496	1	24	3	0	0	0	3	1	1	1	1	1	1	2	1	1	2	2	1	2	2	0	1	1	0	2	1	1	3	2	2	2	1	2	1	3	3	2	3	4	3	3	4	3	1	3	1	0	1
497	1	19	4	0	0	0	1	2	2	1	1	1	1	2	1	1	2	1	1	1	1	0	0	0	0	1	0	1	0	1	0	3	2	1	3	2	2	1	3	3	2	2	1	3	1	3	2	0	0
498	1	18	4	0	0	0	2	1.5	3	2	2	3	2	3	2	3	3	3	2	2	1	0	1	0	0	2	1	1	1	1	0	3	2	2	3	2	2	1	3	3	2	3	1	4	1	4	4	0	0
499	1	39	4	0	0	0	4	8	3	2	2	2	2	2	2	2	2	2	2	2	1	1	2	1	1	2	2	2	2	2	2	2	0	3	3	2	2	2	3	3	1	3	1	4	1	3	3	0	0
500	1	30	4	1	0	0	4	2	3	2	2	2	2	1	2	3	2	2	1	3	2	1	2	2	1	3	1	3	2	2	2	2	2	2	2	1	2	2	3	4	1	2	3	3	1	1	1	0	1
501	1	18	4	0	0	1	1	1	2	3	2	2	2	1	2	2	3	2	1	2	3	0	1	0	0	0	0	3	1	1	2	2	2	1	2	2	1	1	3	3	1	1	1	2	1	2	1	0	0
502	0	24	4	0	0	0	3	2	0	0	0	0	0	0	2	2	2	2	0	3	0	0	1	0	1	0	1	0	0	0	0	0	1	0	0	0	0	0	3	4	1	1	4	4	1	3	3	0	0
503	1	19	3	0	1	0	4	8	1	0	1	1	0	0	0	0	0	1	0	1	1	0	1	0	0	0	0	1	4	4	4	3	4	4	4	4	3	4	1	2	1	1	1	2	1	1	1	0	0
504	1	19	4	0	1	1	4	8	0	1	0	1	0	1	0	0	1	1	1	1	1	0	2	1	0	0	1	0	3	4	4	4	4	3	4	4	3	3	1	1	2	1	1	1	1	1	1	0	0
505	1	27	4	0	0	0	4	5	3	2	3	2	0	3	2	2	2	2	2	3	3	1	1	0	1	1	2	2	1	1	2	2	2	1	2	3	2	1	3	4	1	4	1	3	1	4	1	0	0
506	0	37	4	0	0	1	2	3	3	2	3	1	3	2	2	1	1	1	2	0	2	1	2	0	0	1	1	1	1	1	1	0	3	1	1	3	0	1	3	4	2	3	4	3	3	2	2	0	1
507	0	27	4	0	0	0	3	24	1	1	1	1	1	1	1	1	1	1	0	1	0	0	1	2	0	3	0	1	3	3	2	2	1	2	2	1	2	1	2	3	1	1	1	4	1	1	1	0	0
508	1	40	4	1	0	0	2	1	3	2	3	3	3	3	2	2	2	2	2	2	1	0	0	1	1	1	1	2	1	0	1	4	3	1	3	3	1	0	2	4	1	2	3	4	4	1	1	0	1
509	1	29	5	1	0	0	2	1	2	2	3	3	2	1	3	3	2	3	3	3	3	2	2	1	1	1	1	2	1	0	0	3	3	0	3	3	1	0	4	4	2	4	4	4	1	1	1	0	1
510	1	42	4	1	0	0	2	1	2	3	3	3	3	1	3	1	2	2	2	2	3	1	1	1	0	1	0	2	1	0	0	4	3	0	3	3	0	0	3	4	1	2	4	3	4	2	1	0	0
511	1	27	4	1	0	1	2	2	3	3	3	3	3	3	3	3	2	3	3	3	3	1	2	1	2	1	1	3	1	2	1	3	1	2	3	3	1	2	3	4	1	2	4	4	1	4	3	0	1
512	1	29	4	0	0	0	2	3	3	3	2	2	3	3	2	3	2	2	2	2	3	0	1	1	2	1	1	3	0	1	0	3	3	1	3	3	0	0	4	1	1	3	1	4	1	4	3	0	0
513	1	30	4	0	0	0	1	1	1	1	1	1	1	1	2	2	1	1	1	2	2	0	1	1	0	2	1	1	1	2	1	2	1	1	2	2	1	2	3	4	1	2	1	2	1	3	1	0	0
514	0	18	4	0	0	0	2	1	1	2	2	2	2	2	2	2	2	2	2	2	2	0	2	2	2	2	1	2	1	2	1	2	2	2	2	2	2	2	3	3	1	3	1	1	1	2	2	0	0
515	1	42	4	0	0	0	3	6	3	0	3	3	3	3	3	0	2	3	2	3	3	0	3	3	0	3	0	3	1	0	0	4	1	0	3	4	0	1	2	4	3	3	1	4	1	4	1	0	0
516	1	50	4	1	1	1	4	2	3	2	3	3	2	2	3	3	3	3	3	3	3	1	3	3	2	2	1	2	1	2	3	2	1	2	2	3	1	1	3	4	2	3	3	4	4	4	3	0	1
517	1	22	4	0	0	0	2	2	2	1	2	1	1	1	1	1	1	2	1	1	2	1	1	1	1	1	1	1	1	1	1	1	1	1	3	1	2	1	3	1	2	2	1	4	1	2	2	0	0
518	1	24	4	0	1	0	4	8	0	0	0	1	0	0	0	0	2	1	0	1	1	0	0	0	0	0	1	0	4	4	4	3	4	4	4	4	3	3	1	1	2	1	1	1	1	1	1	0	0
519	1	34	4	1	1	1	3	8	1	1	0	0	0	0	0	1	1	1	1	2	1	1	2	2	0	0	0	0	3	4	4	4	4	4	4	4	4	3	1	1	2	1	1	1	1	1	1	0	0
520	1	19	4	0	0	1	1	1	3	2	1	1	2	1	1	2	2	2	3	1	1	0	1	1	0	1	0	1	2	2	2	2	2	1	3	2	2	2	3	3	1	3	1	4	1	1	1	0	0
521	1	18	4	0	0	1	4	4	2	3	3	3	2	2	3	3	1	2	2	2	3	0	1	1	0	1	1	2	1	1	0	3	2	1	3	3	1	0	3	4	2	3	1	4	1	4	3	0	0
522	1	19	4	0	0	1	2	3	1	2	3	2	3	2	1	2	2	2	2	3	3	1	1	2	1	1	0	3	1	0	0	2	2	1	3	2	0	1	2	3	4	2	1	4	1	4	4	0	0
523	1	29	4	0	0	1	2	1	2	2	2	2	2	3	2	2	3	2	2	2	2	0	1	0	1	1	0	1	2	2	2	2	2	2	2	2	2	2	2	3	2	2	2	4	1	1	1	0	0
524	1	19	4	0	1	0	3	2	1	2	2	1	1	1	1	1	1	1	0	1	1	0	1	1	0	1	1	0	2	2	2	2	1	2	3	3	2	2	4	3	3	3	1	3	1	4	3	0	0
525	1	24	4	0	1	0	2	1	1	1	2	2	2	2	2	2	2	2	2	0	1	0	1	1	1	1	1	2	1	1	0	3	3	0	3	3	1	0	3	3	4	4	1	3	1	3	3	0	0
526	1	18	2	0	1	0	3	1	2	1	2	2	2	2	1	2	1	2	1	2	2	0	1	1	1	2	1	1	1	2	1	2	2	2	2	2	2	1	3	4	2	2	1	4	1	4	1	0	0
527	0	26	4	0	1	0	4	8	1	1	0	0	0	1	0	0	1	0	1	1	1	1	2	2	0	0	0	1	3	4	4	4	4	3	4	4	3	3	1	1	1	1	1	1	1	1	1	0	0
528	1	29	4	1	1	0	4	4	0	0	0	0	0	0	1	0	0	1	1	1	1	1	0	2	0	1	0	0	4	4	4	4	3	4	3	3	4	3	1	1	1	1	1	2	1	1	1	0	0
529	1	18	4	0	0	0	2	2	2	1	2	3	3	2	2	1	3	2	1	2	2	0	1	1	0	1	0	2	2	2	0	3	2	1	3	2	0	0	2	3	1	3	1	4	1	1	1	0	0
530	1	33	4	1	0	0	4	6	2	0	3	3	0	1	2	1	1	1	1	0	2	0	0	2	0	0	2	2	1	1	1	3	0	0	1	1	0	0	2	4	4	4	4	4	4	4	3	0	0
531	1	29	4	0	0	0	4	6	1	2	2	2	1	2	2	2	2	2	2	2	1	1	1	0	1	1	0	1	2	1	1	1	1	1	2	2	1	1	3	1	3	4	1	4	3	3	3	0	0
532	0	40	5	1	0	0	3	5	3	2	3	2	2	2	3	2	2	2	3	3	2	1	0	1	1	1	1	2	1	1	1	3	2	1	3	3	1	1	3	4	2	3	4	4	4	4	4	0	1
533	1	32	4	1	0	0	3	2	1	1	3	2	2	2	2	2	2	1	1	3	0	0	3	1	0	0	0	2	2	2	0	1	2	1	1	3	1	1	3	4	3	2	3	4	3	3	1	0	1
534	0	37	4	1	0	0	2	1	2	2	2	2	2	2	3	1	2	2	1	3	1	0	1	0	2	0	0	0	0	2	1	1	2	2	1	2	0	2	3	4	1	3	3	4	4	4	3	0	0
535	1	35	4	1	0	0	2	1	1	2	2	2	2	2	2	3	2	2	2	2	1	0	2	2	2	2	1	1	1	0	0	1	3	1	3	3	1	0	3	4	3	3	4	4	2	1	1	0	1
536	0	22	4	0	0	0	4	12	2	2	2	2	2	3	3	3	3	3	3	1	1	0	1	0	2	1	1	1	2	2	2	2	2	2	2	2	2	2	4	3	4	4	1	4	1	4	4	0	0
537	0	22	4	0	1	1	4	8	0	0	0	0	0	0	0	0	1	1	0	1	0	1	2	2	0	0	0	0	4	4	3	4	4	3	4	3	3	3	1	2	2	1	1	1	1	1	1	0	0
538	0	19	4	0	1	1	1	1	3	3	3	2	1	2	2	3	1	2	3	1	2	3	0	0	0	1	1	1	1	1	1	3	3	1	3	3	1	1	1	3	1	2	1	4	1	2	3	0	0
539	1	11	0	0	0	0	4	2	3	3	3	3	3	3	3	3	3	3	3	3	3	0	0	0	0	0	0	3	0	1	1	4	1	1	4	1	1	2	4	4	4	4	4	4	4	4	4	0	0
540	1	34	4	0	0	0	4	6	1	1	1	2	2	2	2	1	1	2	1	1	1	0	2	0	1	2	2	3	2	2	2	2	1	1	2	1	2	1	2	4	1	2	1	3	1	2	3	0	0
541	1	40	3	1	0	0	3	5	1	3	3	3	3	2	3	1	2	2	2	2	1	0	1	1	1	1	1	2	0	0	1	3	3	0	4	3	2	0	3	4	1	2	4	4	4	2	2	0	1
542	1	25	4	0	0	0	2	2	3	3	3	3	0	3	3	2	3	3	3	3	1	1	3	1	2	3	3	3	1	1	1	1	2	3	2	2	2	3	2	3	4	4	4	4	1	4	4	0	0
543	0	40	5	1	0	0	3	1	2	1	2	1	2	1	1	1	1	1	2	3	1	0	3	2	0	3	1	1	1	2	1	3	2	2	2	2	3	2	1	4	1	2	2	3	3	1	1	0	0
544	1	33	4	1	0	0	4	5	2	2	3	3	3	1	2	1	3	2	3	2	1	2	1	1	1	0	1	2	1	1	0	3	2	0	2	2	1	1	3	4	2	4	4	3	4	1	1	0	1
545	1	32	1	1	0	0	3	2	0	0	3	3	3	2	2	0	1	2	1	2	2	2	2	2	1	2	2	3	1	1	1	1	1	1	1	3	1	1	1	4	1	1	4	4	4	1	1	0	1
546	0	18	4	0	1	1	4	5	0	0	1	0	1	0	0	0	1	0	0	1	1	1	1	0	0	0	0	1	4	4	3	4	3	3	4	3	3	4	1	2	1	2	1	1	1	1	2	0	0
547	0	59	5	1	0	0	4	6	3	3	3	3	3	3	3	3	3	3	3	3	3	0	3	2	1	2	1	2	1	1	2	3	3	1	3	3	1	1	3	4	2	4	4	4	4	4	3	0	0
548	1	25	5	1	1	0	3	8	0	0	1	0	0	0	0	0	1	1	1	1	1	1	2	2	0	0	0	0	4	4	3	3	3	4	3	3	4	3	1	1	1	1	1	1	1	1	2	0	0
549	1	36	4	1	0	0	2	1	1	3	2	2	2	1	1	2	2	2	1	1	2	0	0	1	1	1	1	1	1	1	1	2	2	1	2	2	2	1	2	4	1	3	3	4	3	3	3	0	1
550	1	32	4	1	0	0	3	2	2	2	1	2	1	1	1	1	2	1	2	1	1	1	1	1	1	1	1	3	2	2	1	3	2	2	2	1	1	0	2	4	1	2	4	2	1	1	1	0	1
551	1	20	4	0	1	0	4	8	0	1	0	0	0	0	1	1	1	0	1	0	1	1	2	2	0	1	0	0	4	4	4	4	4	3	4	4	3	3	1	2	1	2	1	1	1	1	1	0	0
552	0	23	3	0	0	0	2	1	1	1	3	1	3	3	2	1	3	3	3	3	0	0	1	0	0	0	0	1	0	0	0	4	3	0	4	4	0	0	3	1	1	3	1	4	1	4	3	0	0
553	0	33	5	1	0	1	3	2	3	2	3	2	3	2	2	2	2	2	2	3	1	0	3	2	0	1	1	2	1	3	1	2	1	1	2	2	1	0	3	4	1	2	3	4	4	3	3	0	1
554	1	34	3	1	0	0	2	1	0	2	3	3	3	2	3	3	2	2	3	2	2	0	1	0	0	1	0	2	0	0	0	4	2	0	4	4	1	0	3	4	2	4	4	4	4	3	3	0	1
555	1	40	3	1	0	0	2	1	3	1	3	3	3	2	3	1	2	2	3	1	1	0	2	0	0	1	1	2	1	1	0	3	2	1	3	3	0	1	3	4	3	4	4	4	4	4	3	0	1
556	1	39	4	1	1	0	3	5	1	3	2	1	1	1	1	1	1	1	1	1	1	0	1	0	0	0	1	1	3	1	1	3	2	1	3	3	1	1	3	4	1	3	3	4	3	3	3	0	0
557	1	25	4	1	0	1	2	2	3	3	2	3	3	3	3	1	2	3	3	3	3	0	1	1	1	1	0	1	0	0	0	3	3	0	4	3	0	0	3	4	1	2	4	3	1	2	1	0	1
558	0	23	5	0	1	0	2	4	3	3	2	1	0	3	2	1	0	1	2	1	0	0	1	0	0	2	0	2	1	2	0	3	3	0	3	3	1	0	3	3	3	3	1	3	1	1	1	0	0
559	1	26	3	0	0	1	3	3	0	1	3	2	1	3	2	2	2	2	1	1	1	0	1	1	1	0	0	0	1	1	0	2	2	1	1	1	1	1	3	1	1	3	4	1	1	3	1	0	0
560	1	29	4	1	0	0	2	1	2	3	3	3	2	3	2	2	2	2	2	2	2	0	2	0	0	2	0	2	1	0	0	4	3	0	3	3	1	0	2	4	3	4	4	4	1	4	1	0	1
561	0	19	4	0	0	0	3	8	0	0	0	1	0	0	0	0	1	0	0	1	0	1	2	2	0	1	1	1	4	4	4	4	4	4	4	3	4	3	1	2	2	1	1	1	1	1	1	0	0
562	1	35	4	1	0	0	2	2	2	1	1	1	1	3	1	0	1	1	1	1	1	0	1	0	0	1	0	1	2	2	1	3	3	0	3	3	1	1	2	4	1	2	4	3	2	2	1	0	1
563	0	34	4	0	0	0	3	2	1	1	1	1	2	1	1	1	1	2	1	1	1	1	1	2	2	3	2	1	3	2	2	3	1	2	2	2	2	2	1	1	1	1	1	4	1	1	3	0	0
564	1	27	4	0	0	0	2	1	3	2	3	3	2	2	2	1	2	2	3	1	0	0	2	0	0	3	3	2	1	2	0	4	1	0	4	4	1	1	2	1	2	4	1	4	1	1	2	0	0
565	1	33	4	1	0	0	3	6	3	1	3	3	3	2	2	1	2	2	3	2	1	0	1	0	1	1	1	2	1	0	1	3	2	1	3	2	1	1	3	4	1	3	4	4	4	1	3	0	1
566	1	43	4	1	0	0	4	16	1	1	3	3	3	3	3	2	2	2	1	2	1	1	1	1	1	1	1	2	0	1	1	3	3	1	3	3	1	1	3	4	1	3	3	1	1	2	1	0	0
567	0	26	4	0	0	0	3	2	2	2	3	2	3	2	3	2	1	1	3	3	0	0	0	0	1	1	0	1	1	0	0	1	2	1	4	3	1	1	3	4	2	3	4	4	1	4	4	0	0
568	1	37	4	1	0	0	4	2	3	2	3	3	2	2	3	1	2	2	1	3	1	0	3	2	0	3	3	3	2	2	2	2	2	2	2	2	1	2	3	4	1	2	2	4	4	2	3	0	0
569	1	35	4	1	0	0	2	1	2	2	3	2	2	2	2	2	2	2	2	2	2	0	2	2	2	2	0	2	1	1	1	1	2	1	1	3	1	1	3	3	4	3	4	4	4	4	4	0	1
570	0	40	3	1	0	0	3	5	0	0	0	0	1	0	0	0	1	0	1	1	0	1	2	2	0	0	0	0	4	4	4	4	3	3	4	3	4	3	1	1	2	2	1	1	1	1	1	0	0
571	1	50	5	1	0	0	4	8	0	0	0	0	1	0	1	0	2	1	1	1	1	1	2	2	0	0	0	0	4	4	4	3	3	4	3	4	4	4	1	2	1	1	1	1	1	1	2	0	0
572	1	18	4	0	0	0	2	1	3	3	2	1	1	1	2	2	1	1	0	3	1	0	1	1	1	1	1	1	1	1	0	3	1	2	3	1	1	1	2	3	2	2	1	4	1	1	1	0	0
573	1	45	3	1	0	0	3	5	3	3	3	3	3	2	3	3	3	3	3	3	3	0	2	2	1	0	0	3	1	0	1	4	1	0	3	3	1	1	3	4	3	3	4	4	4	4	4	0	1
574	1	36	4	1	0	0	2	2	1	1	3	3	3	2	3	1	2	2	1	1	2	0	1	0	1	0	0	3	1	0	0	3	2	1	3	3	1	0	2	4	2	4	4	4	4	4	4	0	1
575	1	18	3	0	0	0	2	1	2	0	3	3	3	2	3	2	2	1	3	3	3	0	2	3	1	1	1	2	0	0	0	2	1	0	4	2	0	0	4	3	1	2	1	4	4	4	4	0	0
576	1	20	4	0	0	0	3	2	1	2	2	2	2	2	2	2	2	2	2	2	2	1	1	1	1	1	1	1	2	2	1	2	2	1	2	2	2	2	3	3	3	3	1	3	1	3	3	0	0
577	0	28	5	1	0	0	2	1	1	2	3	1	3	3	3	2	2	3	3	3	3	1	1	1	1	1	1	1	0	0	0	0	0	0	0	0	0	0	4	4	2	3	4	4	4	4	4	0	1
578	1	36	4	1	0	0	3	2	1	2	3	1	2	2	1	1	2	1	1	2	1	0	3	2	2	2	2	3	1	1	1	1	2	2	2	2	1	1	3	4	2	3	3	4	2	2	2	0	1
579	1	40	3	1	0	0	2	1	3	2	1	2	2	3	3	3	3	3	3	3	3	2	2	1	0	3	0	1	1	1	1	0	1	1	1	3	1	0	2	4	3	2	4	4	4	4	2	0	1
580	1	33	4	1	1	0	1	1	1	1	2	2	3	3	3	1	2	3	2	2	3	0	0	1	0	3	1	3	1	0	1	3	3	1	3	3	1	1	3	4	1	3	4	4	3	4	4	0	1
581	1	24	4	0	0	0	3	4	1	1	3	1	3	3	3	1	1	2	2	2	3	1	1	3	2	2	2	3	1	1	1	3	3	2	3	2	2	2	2	3	2	3	3	4	1	3	3	0	0
582	1	30	3	0	0	0	2	2	3	2	2	2	2	3	3	3	3	3	2	3	2	0	1	1	0	3	0	2	0	2	1	1	1	3	3	2	1	1	3	1	1	2	2	1	1	1	1	0	0
583	1	39	4	1	0	0	2	1	3	3	3	3	3	3	3	3	3	3	3	3	3	0	1	0	0	2	0	3	1	0	0	4	3	1	4	4	1	0	3	4	1	2	4	4	4	4	3	0	1
584	1	25	4	0	0	0	2	1	2	3	3	3	3	3	2	3	3	3	2	2	3	1	1	1	1	1	1	3	1	1	0	4	3	2	3	3	1	0	3	1	1	3	4	4	1	3	3	0	1
585	1	33	5	1	0	0	3	4	1	1	3	3	3	3	3	2	3	3	3	3	3	0	1	1	1	1	1	3	0	0	0	0	1	0	0	3	1	0	2	4	3	3	4	4	4	4	4	0	1
586	0	49	3	1	0	0	2	1	3	1	3	3	3	3	3	2	2	1	2	3	2	0	3	2	0	3	1	1	1	1	0	4	4	1	3	3	1	0	3	4	2	2	4	4	4	4	4	0	1
587	0	26	4	0	0	0	2	1	3	1	3	3	1	3	3	1	2	1	3	2	1	1	1	1	0	2	1	2	0	1	0	4	3	1	3	3	0	1	2	4	1	2	4	4	1	1	1	0	0
588	1	48	4	1	0	0	3	10	1	2	2	2	2	2	3	1	1	1	1	3	1	0	3	3	0	3	2	2	2	3	3	2	3	1	3	2	2	2	2	2	1	2	1	4	4	3	3	0	0
589	0	35	5	1	0	0	2	2	2	2	2	3	2	3	2	2	2	3	3	3	3	0	1	1	1	1	1	1	1	0	0	4	4	0	3	3	1	1	3	4	2	3	4	4	4	4	4	0	1
590	1	21	3	0	0	1	4	8	2	2	1	1	1	1	1	2	2	2	0	1	2	0	2	1	1	1	1	2	2	2	2	2	2	2	3	3	1	0	3	4	1	4	4	4	1	4	4	0	1
591	0	19	3	0	1	1	4	8	0	0	0	0	1	0	0	0	0	1	0	1	0	1	1	2	0	0	0	1	3	4	4	3	3	3	4	4	4	3	1	1	2	2	1	1	1	1	1	0	0
592	0	19	4	0	1	1	4	9	1	1	0	0	0	0	0	0	1	1	1	1	1	0	1	0	1	0	0	0	3	4	3	4	4	3	4	4	3	4	1	1	1	1	1	1	1	1	1	0	0
593	0	39	3	1	0	1	2	1	2	2	3	3	2	2	3	2	2	2	2	3	3	2	1	0	1	1	0	2	0	0	0	0	3	0	4	3	0	0	3	4	2	3	4	4	4	4	3	0	1
594	0	30	4	1	0	0	3	2	1	2	3	3	3	2	2	2	2	2	1	2	1	0	1	1	1	2	0	1	1	0	0	2	2	1	1	3	1	1	4	4	2	4	4	4	4	1	1	0	1
595	0	37	4	0	0	0	2	1	1	3	3	3	2	1	1	2	2	2	3	3	0	0	1	0	0	1	1	1	2	2	0	3	3	1	3	3	1	1	3	3	1	2	4	3	1	3	1	0	0
596	0	18	4	0	1	0	3	8	0	0	1	0	0	0	0	0	1	1	1	1	1	1	2	2	0	0	0	0	4	4	3	3	3	4	3	3	4	3	1	1	1	1	1	1	1	1	2	0	0
597	0	22	4	0	1	1	4	5	0	0	1	0	1	0	0	0	1	0	0	1	1	1	1	0	0	0	0	1	4	4	3	4	3	3	4	3	3	4	1	2	1	2	1	1	1	1	2	0	0
598	1	25	5	0	0	0	2	1	2	2	2	2	2	1	2	1	1	2	1	1	3	1	1	1	0	1	1	2	1	1	0	3	3	2	3	3	2	2	3	3	3	3	3	3	1	1	1	0	0
599	1	36	4	1	0	0	4	4	2	2	2	3	2	2	2	2	1	2	1	1	2	0	2	0	1	1	1	2	1	2	1	3	3	2	2	2	1	1	2	4	1	3	3	4	2	3	3	0	0
600	0	37	4	1	0	0	2	2	3	1	3	1	3	3	3	1	1	2	3	3	2	0	1	1	0	0	0	3	1	1	1	3	2	1	4	3	1	1	4	4	2	4	4	4	1	3	1	0	1
601	1	34	4	1	0	0	2	3	2	2	3	3	3	2	2	1	3	3	0	2	3	0	3	3	1	2	0	3	1	1	0	1	2	2	2	1	2	1	1	3	1	2	2	1	1	1	1	0	0
602	1	37	4	1	0	0	2	1	2	2	3	2	2	1	3	1	2	3	1	2	1	0	1	1	1	1	0	3	1	1	1	1	1	1	3	3	1	1	2	1	2	3	3	4	4	3	3	0	0
603	0	18	4	0	1	1	4	7	1	0	1	0	0	0	0	0	1	0	0	1	1	1	2	2	1	0	0	0	4	4	4	4	4	4	4	4	3	4	1	2	1	1	1	2	1	1	1	0	0
604	1	27	4	0	0	0	4	3	0	1	1	0	1	0	0	0	1	2	0	0	0	1	0	0	0	0	0	2	1	1	0	1	1	1	1	1	1	0	2	4	1	2	1	4	1	1	1	0	0
605	1	24	3	0	0	0	4	3	1	3	3	1	1	2	2	2	2	2	2	2	1	0	0	0	0	0	0	3	0	0	0	3	2	0	4	3	0	1	4	4	3	4	4	4	4	4	4	0	1
606	1	40	4	1	0	0	2	1	2	3	3	2	2	2	3	3	2	3	3	2	1	2	0	1	1	1	0	3	1	0	0	4	3	0	3	3	1	0	3	4	1	3	4	4	4	3	2	0	1
607	1	31	3	1	0	0	2	1	1	1	2	2	1	2	1	1	1	1	1	2	1	0	2	0	0	1	1	1	1	1	0	3	2	1	2	1	1	1	2	4	1	2	3	3	3	4	3	0	1
608	0	37	3	0	0	0	3	1	3	2	2	2	2	2	2	2	2	2	2	2	2	2	2	2	2	2	2	2	2	2	2	2	2	2	2	2	2	2	4	1	1	3	1	4	4	4	1	0	0
609	1	35	4	0	0	0	1	1	3	3	3	2	3	3	2	2	2	2	2	3	3	3	1	0	2	2	2	2	0	0	0	4	4	0	4	4	0	0	4	4	1	4	2	3	4	3	1	0	0
610	1	19	4	0	1	0	4	6	1	0	0	0	0	0	1	0	0	1	0	0	1	1	2	1	0	0	1	1	4	4	4	4	4	3	3	4	3	3	1	1	1	1	1	1	1	1	1	0	0
611	1	45	2	1	0	0	3	1	3	1	3	3	2	3	3	1	2	1	3	3	1	0	1	1	1	2	2	3	1	0	0	4	4	1	4	3	1	0	2	4	2	2	4	4	4	4	3	0	0
612	1	40	4	1	0	0	2	2	3	3	3	3	3	0	2	3	3	3	3	3	3	0	1	3	3	2	2	3	0	0	1	3	3	1	3	3	0	0	3	4	3	3	4	4	4	4	4	0	1
613	1	35	4	1	0	0	3	2	2	3	3	3	3	3	3	3	3	3	1	3	1	0	3	2	0	1	2	3	1	1	1	3	2	2	1	3	3	2	4	4	3	4	4	4	4	4	4	0	0
614	1	29	5	1	0	1	3	4	2	3	2	2	2	3	2	1	1	3	2	2	2	0	2	1	1	2	0	3	2	1	1	3	3	0	2	3	2	0	4	4	2	3	4	3	1	3	3	0	1
615	1	66	5	1	0	0	3	3	3	3	2	2	1	2	1	1	2	1	2	3	1	1	3	2	2	3	2	3	2	1	1	2	3	1	3	2	1	1	2	4	1	4	3	1	2	2	1	0	0
616	0	47	4	1	0	0	3	7	1	3	3	3	3	3	3	2	2	1	1	2	1	1	2	1	1	2	2	2	1	1	1	4	3	1	3	4	1	1	4	4	3	4	3	3	3	3	3	0	1
617	1	44	4	1	0	0	2	2	3	3	3	3	3	3	3	3	3	3	3	3	0	0	2	0	0	0	0	3	1	1	0	0	3	0	4	3	1	0	3	4	1	4	4	4	4	4	4	0	1
618	0	39	5	1	0	0	3	2	2	2	3	2	2	2	3	3	2	2	1	3	1	0	1	1	1	1	0	2	1	1	1	3	3	1	3	3	1	2	3	4	2	3	4	4	4	4	4	0	1
619	1	68	3	1	1	0	4	8	0	1	0	0	0	0	1	1	1	0	1	0	1	1	2	2	0	1	0	0	4	4	4	4	4	3	4	4	3	3	1	2	1	2	1	1	1	1	1	0	0
620	1	25	4	0	0	0	4	8	0	0	0	0	0	0	0	0	1	1	0	1	0	1	2	2	0	0	0	0	4	4	3	4	4	3	4	3	3	3	1	2	2	1	1	1	1	1	1	0	0
621	0	26	3	1	0	1	2	1	1	1	3	2	2	1	2	2	2	2	3	2	2	0	0	1	1	1	1	2	1	0	0	3	2	1	4	3	1	0	2	4	2	2	3	4	1	3	3	0	1
622	0	25	3	0	0	0	2	1	1	1	3	3	3	2	3	2	2	2	3	2	2	0	1	0	1	0	0	1	1	0	0	4	3	1	4	3	0	0	4	3	4	4	1	4	1	4	4	0	0
623	1	36	4	1	0	0	3	4	2	2	2	2	2	2	2	2	2	2	2	2	2	0	1	1	1	1	2	3	1	1	1	3	3	1	3	3	1	1	4	4	4	4	4	4	4	3	3	0	1
624	1	32	5	1	0	1	4	3	3	2	3	1	1	3	2	2	1	2	2	2	2	2	2	2	0	2	2	2	2	1	1	3	2	1	3	3	2	2	3	1	1	2	2	2	1	1	1	0	0
625	1	24	4	0	0	0	4	3	3	2	2	2	3	2	1	1	1	2	3	3	2	0	1	1	1	1	1	2	1	1	0	3	2	2	1	2	1	2	3	4	1	3	3	4	1	2	1	0	0
626	0	25	3	0	0	0	1	1	3	3	3	2	2	3	3	1	1	1	3	1	1	0	0	1	1	3	1	1	1	1	1	3	1	1	4	3	1	1	3	4	2	3	4	3	1	1	3	0	0
627	1	19	3	0	1	1	4	5	0	0	1	0	1	0	0	0	1	0	0	1	1	1	1	0	0	0	0	1	4	4	3	4	3	3	4	3	3	4	1	2	1	2	1	1	1	1	2	0	0
628	1	18	4	0	1	0	4	4	0	0	0	0	0	0	1	0	0	1	1	1	1	1	0	2	0	1	0	0	4	4	4	4	3	4	3	3	4	3	1	1	1	1	1	2	1	1	1	0	0
629	1	22	4	0	1	0	3	8	0	0	1	0	0	0	0	0	1	1	1	1	1	1	2	2	0	0	0	0	4	4	3	3	3	4	3	3	4	3	1	1	1	1	1	1	1	1	2	0	0
630	1	40	5	1	0	0	2	2	1	1	2	2	2	2	2	2	2	2	2	2	2	0	1	1	1	1	1	2	1	0	0	4	3	1	3	3	1	1	4	4	2	3	4	4	4	4	1	0	1
631	0	33	3	0	0	0	3	6	1	2	3	2	3	0	0	2	0	1	2	0	3	0	2	1	0	3	2	2	1	2	3	4	1	0	3	1	2	0	2	4	1	2	3	2	1	1	1	0	0
632	1	37	5	1	0	0	4	5	3	3	3	3	3	3	3	2	3	3	3	3	3	0	2	0	0	0	0	3	1	1	2	3	2	0	4	3	0	0	4	4	1	4	4	3	4	1	1	0	1
633	1	27	4	0	0	0	3	2	3	3	3	3	2	3	3	3	3	3	2	2	2	0	2	0	1	1	0	2	1	2	0	3	2	1	3	3	1	1	3	4	2	2	4	3	1	4	3	0	1
634	0	39	4	1	0	0	3	3	3	1	3	2	3	3	3	1	1	1	3	3	3	1	3	1	0	1	1	3	0	0	0	3	3	1	4	3	0	0	4	4	2	2	4	4	4	4	3	0	1
635	1	18	4	0	1	1	3	5	0	0	0	1	0	0	0	0	0	1	1	2	1	1	2	2	0	0	0	0	4	4	4	3	4	4	4	4	4	3	1	1	1	1	1	2	1	1	1	0	0
636	0	26	5	0	0	0	2	2	2	1	2	2	2	2	1	3	2	2	2	2	2	2	1	1	2	1	1	2	1	1	0	1	1	1	3	2	1	1	3	3	1	3	1	3	1	3	1	0	0
637	0	23	3	0	0	0	3	3	2	3	2	2	2	3	3	3	2	3	3	3	2	0	2	1	0	2	0	2	0	0	0	4	2	2	4	3	1	1	4	3	3	3	4	4	1	4	4	0	1
638	1	53	4	1	0	0	4	10	3	3	3	3	3	0	3	3	3	3	1	3	1	0	3	3	1	3	3	3	1	1	0	2	1	2	2	1	1	0	2	4	1	2	4	4	4	4	1	0	1
639	1	19	4	0	1	0	4	8	0	1	0	0	0	0	1	1	1	0	1	0	1	1	2	2	0	1	0	0	4	4	4	4	4	3	4	4	3	3	1	2	1	2	1	1	1	1	1	0	0
640	0	18	4	0	0	0	3	2	3	3	3	3	2	2	2	1	1	2	3	3	2	0	2	0	0	1	1	3	1	1	1	1	0	1	3	2	1	1	3	4	3	4	4	4	1	4	3	0	0
641	1	30	4	1	0	0	2	2	1	2	3	2	1	2	2	2	1	1	2	2	1	1	3	0	0	1	0	1	1	1	0	0	2	1	1	1	1	1	3	4	1	2	4	4	3	4	4	0	1
642	0	36	5	1	0	0	2	1	1	2	2	1	2	2	2	1	1	1	2	2	1	1	1	1	1	1	1	1	1	1	0	1	1	1	1	1	1	1	3	3	1	3	3	4	3	3	3	0	0
643	1	29	4	0	0	0	2	3	3	3	3	3	3	3	3	3	3	3	2	3	2	1	1	0	1	0	1	2	1	1	0	3	2	1	3	2	1	0	3	3	2	3	3	4	1	3	3	0	0
644	1	20	4	0	1	0	4	5	0	1	0	0	0	1	1	1	1	1	1	1	1	1	2	2	1	1	1	0	3	4	4	4	4	4	3	4	3	4	1	1	1	1	1	1	1	1	1	0	0
645	1	36	4	1	0	0	4	4	2	2	3	2	2	2	2	2	2	2	2	2	2	0	2	2	1	1	0	3	3	3	3	2	2	2	1	1	1	1	2	4	1	2	3	3	2	2	1	0	1
646	1	18	4	0	1	0	4	8	1	0	1	1	0	0	0	0	0	1	0	1	1	0	1	0	0	0	0	1	4	4	4	3	4	4	4	4	3	4	1	2	1	1	1	2	1	1	1	0	0
647	0	33	4	1	0	0	2	1	2	1	3	2	1	2	1	2	1	3	1	2	2	3	2	3	1	1	1	1	0	0	0	3	3	1	2	2	3	1	2	4	2	2	4	4	3	3	2	0	0
648	1	22	3	0	0	0	3	10	2	3	2	3	2	2	2	3	2	3	2	2	2	0	2	2	1	1	0	2	1	1	0	1	2	1	3	3	1	1	3	3	1	4	1	4	1	3	1	0	0
649	1	27	4	1	0	0	3	3	1	1	3	3	3	1	2	2	3	3	2	2	3	1	3	2	2	2	2	3	1	1	1	3	2	1	3	3	1	0	2	4	2	2	3	3	3	3	3	0	1
650	1	23	4	0	0	1	2	1	2	2	2	2	2	2	2	1	2	2	2	2	3	0	1	2	1	1	1	2	1	1	1	2	1	1	3	3	1	1	2	3	2	3	1	3	1	4	1	0	0
651	1	29	3	1	0	0	4	10	0	2	1	2	1	1	1	2	1	1	1	1	2	2	2	2	2	2	3	3	1	1	0	1	1	1	1	1	1	1	2	4	2	2	4	3	1	3	3	0	1
652	0	48	4	1	0	1	3	5	1	1	2	1	2	2	2	2	2	2	2	2	2	0	2	2	1	3	2	2	2	2	2	2	2	3	3	2	3	2	4	4	2	2	4	1	4	4	4	0	1
653	0	29	4	1	0	0	3	2	3	2	2	2	2	1	2	1	2	2	1	2	2	1	2	1	2	2	1	2	1	3	1	2	3	2	1	1	1	3	2	3	1	2	4	4	1	1	3	0	1
654	0	35	4	1	0	1	3	3	1	1	1	1	1	2	1	1	1	1	1	1	1	0	1	0	0	0	1	0	1	0	0	0	1	1	0	1	0	1	2	4	1	2	3	3	3	2	2	0	1
655	1	52	4	1	0	0	3	3	1	1	2	2	2	2	2	2	2	2	2	2	2	0	3	2	2	3	2	2	1	1	2	3	2	1	2	3	2	2	3	4	2	2	3	3	3	3	2	0	0
656	0	37	4	1	0	0	1	1	2	3	2	3	3	2	3	3	3	2	3	3	1	3	2	2	0	2	1	3	1	1	0	4	1	0	3	3	0	0	3	4	1	3	3	4	1	1	1	0	0
657	1	27	4	1	0	0	3	4	2	3	3	3	2	2	1	2	2	2	2	3	0	0	0	2	2	1	1	2	1	1	0	2	1	0	3	2	1	0	2	4	2	2	4	4	1	2	1	0	1
658	1	18	4	0	1	0	4	3	1	0	0	0	1	0	0	0	1	1	1	1	0	1	0	1	1	0	0	1	4	4	4	4	3	4	3	4	4	4	1	1	1	1	1	2	1	1	1	0	0
659	1	40	5	1	0	1	3	2	2	3	1	1	2	3	0	3	1	1	2	1	3	0	3	0	0	2	1	3	1	0	0	1	3	0	2	4	2	0	2	4	1	3	4	4	1	1	1	0	1
660	0	30	4	1	0	0	2	1	3	2	3	3	3	3	3	3	3	3	3	3	0	0	0	0	0	0	0	3	0	0	0	0	0	0	3	4	0	0	3	2	1	1	4	4	1	3	1	0	1
661	1	34	4	1	0	0	3	3	3	2	1	2	3	3	2	2	1	1	2	1	2	0	1	1	2	1	1	3	1	1	1	3	2	1	3	2	1	1	3	4	1	2	3	4	1	1	2	0	1
662	0	32	4	0	1	1	2	1	3	1	3	3	2	3	3	1	2	2	3	3	2	0	3	2	1	3	0	1	0	1	0	3	3	1	4	4	0	0	4	3	3	3	1	4	1	4	1	0	0
663	0	26	4	0	0	0	2	1	2	2	3	3	3	2	3	2	2	2	3	2	2	0	1	1	1	1	1	2	0	0	0	3	3	1	3	3	1	1	3	3	2	3	3	3	1	3	3	0	0
664	0	37	4	1	0	0	2	1	3	3	3	3	3	3	3	3	3	3	3	3	1	1	0	0	0	0	0	3	1	1	0	4	1	1	3	3	1	0	3	4	3	4	4	4	4	4	4	0	1
665	1	40	4	0	0	1	4	10	2	3	3	2	1	2	3	3	1	2	1	2	3	0	1	0	0	1	0	2	3	2	2	2	2	1	3	1	1	3	3	4	1	2	2	4	3	3	2	0	0
666	1	41	3	1	0	0	2	1	1	2	3	1	3	3	1	1	1	1	1	1	3	0	3	3	3	2	1	3	1	1	1	2	3	1	3	1	1	1	2	4	1	4	4	4	4	4	4	0	1
667	0	22	2	0	0	0	1	1	1	1	1	0	3	1	1	0	1	0	0	3	2	0	1	1	0	1	0	0	1	0	0	0	1	1	3	1	1	0	3	4	1	2	3	3	1	3	1	0	1
668	0	52	5	1	0	0	3	3	1	1	3	2	2	2	2	1	3	2	1	2	3	0	3	2	1	0	0	2	1	2	1	2	2	2	3	2	1	1	2	1	1	2	4	1	2	3	3	0	0
669	1	44	4	0	0	0	3	4	3	2	3	3	3	1	3	2	2	2	3	3	1	0	1	0	0	0	0	1	1	1	0	3	3	0	4	3	0	0	3	4	2	4	4	3	4	2	2	0	0
670	1	36	4	1	0	0	3	2	2	2	3	3	2	3	2	2	2	3	3	2	2	1	2	2	1	1	0	1	2	2	2	3	1	1	3	2	1	1	3	4	3	3	3	4	3	4	1	0	1
671	0	36	3	1	0	0	1	1	3	1	3	3	3	3	3	2	1	3	1	3	2	0	1	1	0	1	1	1	2	0	0	3	3	1	3	3	1	1	2	4	3	3	4	1	3	3	1	0	1
672	1	39	4	1	0	0	2	1	3	3	3	3	3	3	1	2	3	2	2	3	1	0	1	0	2	1	0	1	1	1	1	3	1	0	3	3	1	0	3	4	2	3	4	4	4	4	4	0	1
673	0	37	4	1	0	0	2	1	2	2	3	3	3	2	2	2	2	2	3	3	1	1	0	0	0	0	0	1	0	0	0	3	3	1	4	3	0	0	3	4	3	4	4	4	4	4	4	0	1
674	0	21	4	0	1	0	4	4	0	0	0	0	0	0	1	0	0	1	1	1	1	1	0	2	0	1	0	0	4	4	4	4	3	4	3	3	4	3	1	1	1	1	1	2	1	1	1	0	0
675	1	30	4	1	0	1	4	8	1	1	1	3	1	1	1	1	3	3	1	1	0	3	1	0	1	1	0	1	2	1	1	2	2	1	3	3	1	1	2	4	2	3	4	4	4	4	2	0	0
676	1	40	4	1	0	0	2	1	1	1	1	1	1	1	1	1	1	1	2	1	1	1	1	1	1	1	1	1	1	1	0	3	2	1	3	1	2	1	2	4	1	2	3	3	3	2	2	0	0
677	1	33	4	1	0	0	2	4	2	3	3	3	3	3	2	2	1	2	1	2	2	0	2	0	1	2	2	3	1	1	0	4	3	1	3	3	0	0	4	4	2	4	4	4	4	1	3	0	1
678	1	18	4	0	1	0	4	11	0	1	1	1	0	0	0	1	0	2	1	0	1	0	1	1	0	1	0	1	4	3	4	3	3	4	3	4	3	3	1	1	1	1	1	2	1	1	2	0	0
679	0	30	3	0	0	0	1	1	2	1	2	1	2	2	2	2	2	2	2	2	2	1	1	0	0	1	1	1	1	0	0	0	0	0	0	0	0	0	4	2	1	3	1	4	1	4	4	0	0
680	0	35	3	0	0	1	2	2	2	0	3	3	3	1	2	0	1	2	3	3	1	1	3	3	0	1	1	3	1	0	0	4	4	0	4	4	0	0	2	3	1	2	4	3	1	2	1	0	1
681	0	52	4	1	0	0	3	2	3	0	3	3	3	3	3	0	3	2	3	3	3	0	3	3	0	3	2	3	2	1	0	4	4	0	4	4	1	1	2	4	1	2	1	4	2	4	3	0	1
682	1	44	4	1	0	0	3	1	3	3	3	3	3	3	3	2	3	2	3	3	2	0	1	2	1	1	1	3	1	1	2	4	2	1	3	3	1	2	3	4	1	2	4	4	4	4	3	0	1
683	0	28	2	0	0	1	4	8	0	0	1	0	3	1	0	0	0	0	0	3	3	2	0	3	1	2	3	3	0	2	4	3	2	3	3	1	0	4	2	4	1	2	1	2	4	2	1	0	0
684	1	30	4	1	0	0	3	4	3	3	3	3	3	3	3	3	3	3	3	3	3	0	1	1	1	0	0	1	1	0	0	3	3	1	3	3	1	0	4	4	1	4	3	4	4	4	3	0	1
685	1	52	4	1	0	0	3	3	2	1	2	2	2	2	2	2	2	2	3	2	2	1	2	3	1	2	1	2	1	1	1	1	2	1	2	2	1	1	3	4	1	3	4	2	2	3	3	0	1
686	1	28	3	0	0	1	3	3	3	2	3	3	3	2	3	0	3	2	3	2	1	2	2	3	2	1	2	3	2	3	2	2	1	3	2	1	2	1	3	3	1	3	3	4	1	4	1	0	0
687	1	19	4	0	1	0	4	8	0	0	0	0	0	0	0	0	0	1	0	1	1	1	2	2	0	0	0	0	4	3	4	3	4	4	4	3	3	3	1	1	1	1	1	1	1	1	1	0	0
688	1	20	4	0	1	1	4	7	0	0	0	0	1	1	0	0	0	1	1	1	1	1	2	2	0	1	0	1	4	3	3	4	4	3	4	4	3	3	1	1	1	1	1	1	1	1	1	0	0
689	1	55	4	1	0	0	3	24	3	1	3	1	1	2	1	1	1	1	0	3	2	0	1	2	1	3	3	3	2	2	2	2	2	1	3	3	2	1	4	1	2	4	3	1	4	4	1	0	1
690	1	19	4	0	0	1	2	1	0	1	2	2	2	2	1	1	2	1	2	3	3	1	3	2	2	3	2	3	2	1	0	3	3	1	3	2	2	1	2	3	1	3	4	3	1	1	1	0	1
691	1	28	5	1	0	1	3	3	1	2	3	2	2	2	2	2	2	2	2	2	2	1	2	2	2	2	2	2	2	1	1	1	2	2	2	3	1	1	3	3	1	3	4	4	1	4	2	0	1
692	1	37	4	1	0	0	2	2	0	2	3	3	3	2	3	3	2	3	0	3	3	0	3	1	1	3	2	3	1	1	0	4	4	0	4	2	2	0	2	4	1	3	3	1	4	1	1	0	0
693	1	22	3	0	1	1	3	5	0	0	0	0	1	0	0	0	1	0	1	1	0	1	2	2	0	0	0	0	4	4	4	4	3	3	4	3	4	3	1	1	2	2	1	1	1	1	1	0	0
694	1	19	4	0	1	1	2	1	2	2	3	3	1	3	2	2	2	2	2	3	1	3	1	1	0	0	0	2	1	1	1	4	4	1	4	4	1	1	3	3	2	3	3	3	3	3	3	0	0
695	1	30	5	1	0	0	2	1	3	1	3	3	1	3	2	2	2	2	2	2	2	1	2	2	1	1	0	2	1	0	0	4	3	1	4	3	0	1	4	4	2	4	4	4	1	3	3	0	1
696	1	41	4	0	0	0	3	6	3	3	2	2	2	2	2	2	2	3	2	2	2	3	1	1	2	1	0	3	1	1	1	2	1	2	3	2	2	1	4	4	2	3	1	4	4	4	3	0	0
697	1	28	3	1	0	0	2	1	1	2	1	1	1	1	1	1	2	1	1	1	1	0	0	0	0	1	2	3	4	3	4	2	2	3	2	2	2	2	2	4	1	2	2	3	1	1	2	0	1
698	1	18	4	0	1	0	4	7	0	0	0	0	1	1	0	0	0	1	1	1	1	1	2	2	0	1	0	1	4	3	3	4	4	3	4	4	3	3	1	1	1	1	1	1	1	1	1	0	0
699	1	25	4	0	0	0	3	1	2	3	1	2	2	2	2	2	2	2	2	2	2	0	0	1	1	1	0	1	1	1	1	2	1	2	2	2	1	2	3	3	1	3	1	3	1	3	1	0	0
700	1	31	3	1	0	0	4	3	3	3	3	3	3	2	3	2	3	3	3	2	3	0	2	2	1	3	1	3	1	0	1	4	1	0	4	4	1	0	3	4	1	3	4	4	4	4	3	0	1
701	0	36	3	0	0	0	1	1	0	0	2	1	3	3	1	0	3	0	3	3	0	0	3	0	0	3	1	0	1	2	0	4	3	0	4	4	1	0	2	1	1	1	1	4	1	3	1	0	0
702	0	20	3	0	1	0	4	5	0	1	0	0	0	1	1	1	1	1	1	1	1	1	2	2	1	1	1	0	3	4	4	4	4	4	3	4	3	4	1	1	1	1	1	1	1	1	1	0	0
703	0	18	4	0	1	1	4	8	0	0	0	0	1	0	1	0	2	1	1	1	1	1	2	2	0	0	0	0	4	4	4	3	3	4	3	4	4	4	1	2	1	1	1	1	1	1	2	0	0
704	1	18	4	0	0	0	2	2	3	3	1	1	1	2	1	2	1	2	3	1	1	1	2	1	2	3	2	1	1	1	1	1	3	2	1	1	2	2	4	4	2	3	1	4	1	1	1	0	0
705	1	22	4	0	0	0	2	1	3	3	3	3	3	1	3	3	2	2	1	3	2	1	1	1	1	1	1	2	2	1	1	3	4	1	3	3	1	1	3	3	1	4	1	4	1	4	1	0	0
706	1	40	4	1	0	0	2	2	1	1	3	3	3	3	3	3	3	3	3	3	3	0	2	0	0	0	0	2	0	0	0	4	1	0	0	4	0	0	2	4	1	4	4	4	1	4	4	0	1
707	1	52	3	0	0	0	3	5	2	2	2	2	2	2	2	1	2	2	1	2	2	1	1	1	2	2	1	2	3	2	2	2	2	2	2	2	2	1	3	1	2	2	3	3	3	3	2	0	0
708	0	18	4	0	1	0	3	12	0	0	1	0	0	0	0	1	1	1	0	0	1	1	2	0	0	1	0	0	4	4	4	4	4	4	4	3	3	4	1	1	1	2	1	2	1	1	1	0	0
709	0	41	3	1	1	0	3	1	3	1	2	3	1	1	2	1	1	2	1	2	1	0	0	0	1	0	0	1	1	1	0	3	3	1	3	3	0	1	3	4	3	3	4	4	4	4	4	0	1
710	0	39	4	1	0	0	2	3	3	1	3	3	3	2	2	2	3	3	2	2	2	0	2	2	2	1	2	2	1	1	2	3	3	2	2	3	2	1	2	4	1	2	4	1	4	3	3	0	1
711	1	30	2	1	0	0	4	5	1	2	1	1	3	3	2	1	2	3	3	3	0	0	0	1	1	0	0	1	1	1	0	3	2	1	4	3	1	0	2	2	3	2	4	4	1	2	3	0	1
712	0	46	4	1	0	0	2	1	1	0	2	2	3	1	2	1	2	2	1	3	2	1	2	0	0	3	0	2	2	2	1	2	2	1	3	2	2	1	3	4	1	3	4	3	3	2	1	0	1
713	0	62	4	1	0	0	4	12	2	1	3	3	3	1	2	2	2	2	3	3	3	0	2	3	0	3	0	2	1	1	0	3	3	0	4	3	1	0	4	4	2	3	4	4	4	4	4	0	1
714	1	40	4	1	0	0	2	1	2	1	3	2	2	3	1	0	1	1	3	2	2	1	1	1	1	3	0	3	1	1	1	3	3	2	2	3	2	2	2	4	1	2	3	4	2	3	3	0	0
715	1	37	4	1	0	0	2	1	1	1	3	2	2	3	1	0	0	1	0	0	2	0	2	1	2	2	2	2	2	2	2	2	2	1	2	3	2	1	3	4	1	3	3	2	2	3	3	0	1
716	0	34	4	1	0	0	2	1	3	1	3	2	2	2	3	1	2	2	1	3	1	3	1	0	1	0	0	1	1	1	1	3	3	1	3	3	0	0	2	4	1	4	4	3	4	3	3	0	1
717	1	19	3	0	1	0	3	5	0	0	0	1	0	0	0	0	0	1	1	2	1	1	2	2	0	0	0	0	4	4	4	3	4	4	4	4	4	3	1	1	1	1	1	2	1	1	1	0	0
718	0	38	4	1	0	0	3	2	0	2	3	2	0	2	2	2	2	3	0	1	0	0	3	1	0	2	0	2	1	1	1	3	2	1	4	3	2	0	3	4	1	4	4	4	4	4	4	0	1
719	1	41	5	1	0	0	0	1	3	3	3	2	3	3	2	1	2	1	3	3	0	0	3	2	1	3	0	3	2	1	3	2	2	3	2	3	3	3	3	4	3	4	4	4	4	4	4	0	0
720	1	30	4	1	0	0	4	5	1	1	2	2	1	2	2	1	2	1	0	1	1	0	3	2	1	2	2	3	4	3	3	1	2	3	3	2	2	3	3	4	1	4	4	3	1	1	1	0	1
721	1	30	3	1	0	0	3	1	1	1	2	3	2	2	3	1	1	2	2	1	2	0	1	1	2	2	2	2	2	2	2	4	0	0	1	3	1	1	2	4	1	2	4	4	4	4	3	0	1
722	0	21	4	0	1	1	4	5	0	1	0	0	0	1	1	1	1	1	1	1	1	1	2	2	1	1	1	0	3	4	4	4	4	4	3	4	3	4	1	1	1	1	1	1	1	1	1	0	0
723	1	34	4	0	0	1	2	1	1	1	1	1	3	1	2	1	1	1	1	1	2	0	3	1	0	3	0	1	0	0	0	4	4	0	4	4	0	0	2	4	2	3	4	4	1	4	1	0	1
724	0	50	3	1	0	1	4	10	1	1	3	2	0	1	1	2	2	2	2	2	1	2	1	2	1	2	2	1	2	2	0	3	3	2	2	1	1	2	3	4	2	3	3	3	3	4	4	0	1
725	1	26	4	1	0	0	2	1	3	3	1	1	2	3	2	3	3	3	1	3	3	0	2	0	1	2	0	3	1	1	1	0	4	1	2	4	2	0	3	4	1	4	4	4	1	4	1	0	1
726	1	33	4	1	0	0	3	3	2	3	1	2	1	2	3	1	1	1	1	1	0	0	1	1	0	1	0	1	0	0	0	3	1	0	4	4	0	0	3	4	3	2	4	3	1	3	1	0	1
727	1	28	4	0	0	0	3	2	3	2	3	3	2	2	3	2	2	2	3	3	3	0	1	0	1	1	2	2	0	0	0	3	2	0	4	3	0	0	4	3	2	4	1	4	1	4	3	0	0
728	1	43	4	1	0	0	2	2	3	2	3	2	3	3	3	1	2	2	2	3	3	0	1	0	0	1	0	1	1	0	0	4	3	1	4	3	1	0	3	4	2	2	4	4	1	4	4	0	1
729	1	23	5	0	1	0	4	8	0	1	0	1	0	1	0	0	1	1	1	1	1	0	2	1	0	0	1	0	3	4	4	4	4	3	4	4	3	3	1	1	2	1	1	1	1	1	1	0	0
730	1	20	4	0	1	1	3	8	0	0	0	0	0	0	0	0	1	1	1	1	0	1	2	2	1	0	0	0	4	3	4	4	4	4	4	4	3	4	1	2	1	2	1	1	1	1	1	0	0
731	0	48	4	1	0	0	2	2	1	1	3	0	3	2	2	1	2	1	3	2	1	2	1	0	0	1	0	1	2	0	0	4	2	2	3	3	2	1	3	4	3	4	4	4	4	3	2	0	1
732	1	30	4	1	0	0	2	1	0	3	3	2	2	2	2	3	2	2	2	3	2	1	1	0	1	1	1	3	1	0	0	3	2	1	3	3	0	0	3	4	1	3	3	3	1	3	1	0	1
733	0	25	4	0	0	0	1	1	3	3	3	3	3	3	3	3	3	3	3	3	3	0	3	0	0	2	1	3	1	1	1	3	3	1	2	2	0	0	3	3	1	4	4	4	1	4	1	0	0
734	1	47	3	1	0	0	3	8	2	3	2	1	1	1	1	2	1	2	1	1	1	1	1	1	1	1	1	1	1	1	1	1	1	1	1	2	2	1	3	4	2	2	3	3	2	2	4	0	1
735	1	42	4	1	0	0	2	1	2	2	3	2	3	2	2	1	1	2	1	1	2	0	2	2	1	2	1	2	1	2	2	2	2	2	3	3	2	3	2	4	2	4	4	4	4	4	3	0	1
736	1	48	2	1	0	0	2	3	1	2	3	3	3	2	2	2	1	1	1	1	3	0	2	2	1	1	2	3	1	1	0	0	1	0	2	3	0	0	2	4	2	3	3	3	3	3	3	0	0
737	1	22	3	0	0	0	2	2	3	2	3	2	2	2	2	3	2	3	3	2	3	0	0	1	1	3	0	3	2	2	1	3	2	2	3	2	1	0	3	1	1	4	1	2	1	1	1	0	0
738	1	37	4	1	0	0	2	3	3	1	3	3	3	2	3	0	2	2	3	3	0	0	1	3	0	1	0	2	1	1	0	3	2	0	3	3	1	0	4	4	1	4	4	4	4	1	2	0	1
739	1	47	5	1	0	0	2	1	3	1	3	3	3	3	3	1	3	3	3	3	1	0	3	2	0	2	0	2	0	0	0	4	4	0	4	4	0	0	2	4	1	4	4	4	4	4	3	0	0
740	0	20	4	0	1	0	4	3	1	0	0	0	1	0	0	0	1	1	1	1	0	1	0	1	1	0	0	1	4	4	4	4	3	4	3	4	4	4	1	1	1	1	1	2	1	1	1	0	0
741	1	32	4	1	0	1	2	1	2	2	3	3	3	2	2	2	2	2	2	2	1	0	2	1	1	0	1	1	1	1	2	4	3	1	4	4	0	0	3	4	1	4	4	4	4	4	4	0	1
742	1	40	3	1	0	0	3	4	3	1	3	2	2	3	3	0	2	3	1	3	2	0	3	3	1	2	0	2	2	1	1	3	2	2	3	3	2	0	3	4	1	3	2	4	4	4	2	0	1
743	1	50	4	1	0	0	4	3	2	1	3	3	3	2	2	2	2	2	2	2	3	0	3	2	1	2	1	3	1	1	1	3	2	1	3	3	1	1	3	4	1	4	4	4	4	4	1	0	1
744	1	50	3	1	0	0	2	1	2	2	3	2	3	2	2	2	2	2	2	1	1	0	1	0	0	2	1	2	1	1	1	3	2	1	2	3	1	1	3	4	1	3	4	3	4	3	3	0	1
745	1	39	4	1	0	0	2	1	2	2	3	3	3	3	3	3	3	3	3	3	3	0	1	1	1	1	0	3	1	1	1	3	3	1	3	3	1	1	3	4	2	4	4	4	4	4	3	0	1
746	1	21	4	0	1	0	3	8	0	0	0	1	0	0	0	0	1	0	0	1	0	1	2	2	0	1	1	1	4	4	4	4	4	4	4	3	4	3	1	2	2	1	1	1	1	1	1	0	0
747	1	21	3	0	1	0	4	8	0	0	0	0	0	0	0	1	0	2	1	1	1	1	2	1	0	0	0	0	4	4	3	4	4	4	3	4	3	4	1	1	1	1	1	1	1	1	2	0	0
748	0	33	4	0	0	0	2	2	2	2	3	2	1	2	2	1	2	2	3	2	1	2	1	1	1	1	1	2	1	1	0	4	3	1	3	3	1	3	3	1	1	2	1	3	2	1	1	0	0
749	0	33	4	1	0	0	2	4	1	0	3	1	3	3	2	1	1	3	1	3	0	0	3	1	0	1	0	1	0	1	1	3	1	1	3	3	1	0	3	4	1	4	3	3	2	3	1	0	1
750	0	36	3	1	0	0	3	3	1	1	2	1	1	2	2	1	2	2	1	2	0	0	0	1	0	0	0	1	1	0	2	1	2	1	3	2	1	1	3	4	1	3	4	2	4	1	1	0	0
751	1	38	4	1	0	0	4	4	3	1	3	2	3	3	1	1	2	3	3	1	0	0	0	0	0	0	0	0	1	0	0	0	1	2	4	4	0	0	4	4	4	3	4	4	4	4	4	0	1
752	1	36	3	1	1	0	3	8	0	0	1	0	0	0	0	0	1	1	1	1	1	1	2	2	0	0	0	0	4	4	3	3	3	4	3	3	4	3	1	1	1	1	1	1	1	1	2	0	0
753	1	16	4	1	0	0	3	1	3	3	3	2	2	3	2	3	2	2	2	2	2	0	2	1	1	1	1	1	1	0	0	4	1	1	4	3	2	0	4	4	2	3	3	1	1	1	2	0	0
754	1	40	4	1	0	1	3	3	1	2	3	3	3	2	2	3	2	2	2	2	1	0	1	2	1	2	1	3	1	1	1	4	3	1	3	4	1	1	3	4	1	3	4	3	3	4	2	0	1
755	0	40	5	1	0	1	4	5	1	2	3	0	1	0	1	0	3	2	3	3	0	1	1	2	1	3	1	3	1	1	1	2	3	1	3	3	1	2	2	4	1	2	2	4	1	1	3	0	0
756	0	38	5	1	0	1	4	4	0	0	0	0	0	0	1	0	0	1	1	1	1	1	0	2	0	1	0	0	4	4	4	4	3	4	3	3	4	3	1	1	1	1	1	2	1	1	1	0	0
757	1	29	3	1	0	0	2	1	2	2	2	1	3	2	1	1	2	2	0	1	2	0	0	0	1	2	1	2	0	0	0	3	3	0	1	3	2	0	2	4	4	3	3	4	4	4	1	0	1
758	1	29	4	0	0	0	2	1	3	1	2	3	3	1	3	1	3	3	3	3	1	1	3	3	1	1	1	1	1	1	1	3	1	1	3	3	0	0	3	3	1	3	1	2	1	4	2	0	0
759	1	31	3	1	0	0	1	1	1	1	3	2	2	2	3	1	2	2	1	3	2	0	3	1	1	1	1	3	1	1	2	3	2	3	2	2	1	2	2	2	2	2	3	4	1	3	1	0	1
760	0	48	4	1	0	0	2	2	3	1	3	2	2	3	2	2	2	3	1	3	2	0	1	1	0	1	1	2	0	0	0	4	3	1	0	1	0	0	3	4	1	3	4	4	4	4	3	0	1
761	0	21	3	0	0	0	3	4	1	1	1	2	1	2	1	1	1	1	1	1	0	1	2	0	0	2	0	0	1	1	0	3	3	0	3	2	2	1	2	3	2	4	1	4	1	4	1	0	0
762	1	44	4	1	0	0	2	2	1	2	2	2	1	2	2	2	2	2	1	1	1	0	1	1	1	2	1	1	2	1	1	1	2	2	3	3	0	0	2	4	1	2	3	1	3	3	2	0	1
763	1	24	5	0	0	1	3	2	3	1	2	2	1	3	2	2	2	2	3	3	2	1	1	1	0	1	1	1	2	1	0	1	1	1	4	1	0	0	2	3	2	3	1	4	1	1	1	0	0
764	0	19	4	0	1	1	4	8	0	0	0	0	1	0	1	0	2	1	1	1	1	1	2	2	0	0	0	0	4	4	4	3	3	4	3	4	4	4	1	2	1	1	1	1	1	1	2	0	0
765	1	36	4	1	0	0	4	11	0	1	1	1	0	0	0	1	0	2	1	0	1	0	1	1	0	1	0	1	4	3	4	3	3	4	3	4	3	3	1	1	1	1	1	2	1	1	2	0	0
766	1	31	4	1	0	0	3	4	3	3	2	3	3	1	2	3	1	2	2	0	2	0	1	1	1	0	1	3	1	1	0	4	1	1	3	3	1	0	4	4	2	3	4	4	1	4	4	0	1
767	1	24	4	0	0	0	2	1	2	2	2	2	2	2	3	2	2	2	2	2	1	0	1	0	1	0	1	1	0	1	0	3	3	1	3	3	0	0	2	1	2	3	4	4	1	3	1	0	1
768	0	33	3	0	0	0	3	3	3	2	3	2	3	3	3	2	3	2	3	1	1	0	1	0	0	1	0	1	0	1	0	3	3	0	3	3	1	1	3	4	1	4	4	4	4	4	3	0	0
769	1	34	3	0	0	0	3	3	3	3	3	3	1	2	1	1	2	1	1	1	1	2	2	1	3	2	2	1	3	3	3	1	3	2	2	1	2	2	3	1	2	3	4	4	1	1	1	0	1
770	1	28	4	1	1	0	2	1	1	1	3	2	3	2	2	1	2	2	3	2	1	0	0	0	0	0	0	2	0	0	0	4	3	0	3	3	0	0	2	4	1	3	4	4	4	4	3	0	1
771	1	19	3	0	1	0	4	8	1	0	1	1	0	0	0	0	0	1	0	1	1	0	1	0	0	0	0	1	4	4	4	3	4	4	4	4	3	4	1	2	1	1	1	2	1	1	1	0	0
772	0	38	4	1	0	0	3	2	1	2	1	2	2	1	2	2	1	2	2	2	1	2	1	1	1	1	1	1	2	1	2	2	2	2	2	3	2	1	3	4	1	3	3	3	3	3	3	0	1
773	1	40	4	1	0	0	2	2	2	3	1	3	3	1	1	3	2	1	3	3	3	1	3	3	1	1	1	3	2	2	2	3	3	1	2	1	1	1	3	4	1	3	4	4	4	4	1	0	0
774	0	52	4	1	0	0	2	2	0	0	2	2	2	2	1	1	1	1	2	1	3	0	2	0	0	1	1	1	1	1	1	2	2	1	1	2	1	1	2	4	2	2	4	4	4	3	3	0	1
775	1	35	5	1	0	1	3	3	2	3	3	3	2	2	2	1	2	2	2	1	1	0	0	0	0	2	0	2	2	1	0	3	3	1	3	3	1	1	2	1	2	3	4	4	1	3	3	0	1
776	1	20	3	0	1	1	4	5	0	0	1	0	1	0	0	0	1	0	0	1	1	1	1	0	0	0	0	1	4	4	3	4	3	3	4	3	3	4	1	2	1	2	1	1	1	1	2	0	0
777	1	24	5	0	1	1	4	8	3	3	3	3	3	3	2	3	3	3	2	2	3	1	1	1	1	1	0	2	2	1	1	2	1	1	3	1	1	0	3	3	3	3	1	3	1	2	1	0	0
778	0	39	3	1	0	0	4	3	1	1	2	2	3	1	1	0	1	1	1	1	2	2	2	1	2	3	1	2	1	1	1	2	3	1	2	2	1	2	2	4	2	1	2	4	3	3	1	0	1
779	1	33	5	1	0	0	2	1	3	1	1	0	0	1	2	1	1	2	1	2	1	0	0	0	0	2	0	1	1	0	0	4	3	0	3	3	0	1	3	4	1	3	3	4	3	1	1	0	1
780	0	24	4	0	1	0	4	8	0	0	1	0	1	1	1	0	2	1	1	1	1	1	2	2	0	0	0	0	4	4	3	3	3	4	3	3	3	4	1	1	1	1	1	2	1	1	1	0	0
781	0	70	4	1	0	0	3	1	1	1	3	2	3	3	3	3	3	3	3	3	3	0	3	3	0	0	0	3	0	0	0	4	1	0	4	2	0	0	2	4	3	3	4	4	4	4	4	0	0
782	1	21	4	0	0	1	2	5	2	2	2	2	2	3	2	1	1	1	3	2	1	0	1	0	1	1	1	1	2	2	0	3	2	3	1	2	1	1	4	3	1	3	1	4	1	3	2	0	0
783	1	39	4	1	0	0	3	3	2	2	1	2	2	1	1	1	1	1	2	1	1	0	2	0	1	1	1	2	2	0	1	1	0	1	2	3	1	1	3	4	2	3	4	4	3	1	1	0	1
784	0	18	4	0	0	0	2	3	3	0	0	2	1	3	3	1	3	2	3	2	2	0	0	0	0	2	0	0	0	3	0	3	2	1	3	3	3	1	4	3	3	3	4	3	3	2	3	0	1
785	1	24	4	0	0	0	3	4	3	3	2	3	1	2	1	2	2	2	2	0	3	0	3	2	1	2	0	3	1	2	1	2	3	1	2	2	1	3	2	3	2	2	4	1	1	1	3	0	1
786	1	22	4	0	0	0	2	3	3	2	1	3	3	3	3	2	2	2	2	3	0	0	2	0	0	2	0	3	1	0	0	4	2	1	4	4	0	1	3	3	2	3	1	4	1	3	3	0	0
787	1	29	4	1	0	0	3	4	2	3	2	2	2	3	2	2	2	2	1	3	1	0	0	0	1	2	0	2	3	2	2	3	2	2	3	1	2	2	3	4	1	4	3	3	1	4	3	0	1
788	0	39	4	1	0	0	2	1	2	1	3	3	3	3	3	0	3	3	0	3	0	3	3	0	0	3	3	3	4	0	4	3	4	0	4	4	4	0	2	4	1	3	3	4	3	4	3	0	0
789	1	25	4	0	0	0	3	3	3	1	2	2	3	2	1	2	1	1	2	2	2	1	1	1	1	0	0	1	1	1	0	3	2	1	3	3	0	0	3	1	1	3	4	4	4	4	1	0	0
790	0	38	4	1	0	1	3	2	1	1	2	2	2	2	2	1	1	2	1	1	2	1	2	0	1	2	1	3	1	1	1	1	1	1	2	3	1	1	3	4	2	4	3	4	2	1	1	0	0
791	1	40	4	1	0	0	3	4	1	3	2	3	3	2	2	3	3	2	2	2	2	0	2	0	1	1	0	1	1	2	2	3	3	2	2	2	2	3	3	4	3	3	3	4	3	3	3	0	1
792	0	32	4	1	0	0	2	1	3	2	3	2	3	2	3	2	2	2	3	3	2	2	1	1	1	1	1	3	1	0	0	4	0	0	1	3	1	0	4	4	2	4	4	4	4	3	3	0	1
793	0	39	5	1	0	1	3	2	2	1	3	2	2	3	3	3	2	3	2	3	2	0	1	1	1	0	1	1	2	2	1	3	2	1	2	2	2	1	2	4	1	3	4	4	1	3	3	0	1
794	1	46	5	1	0	0	4	2	2	3	3	3	1	2	2	3	1	2	2	1	2	0	0	0	1	0	1	1	1	2	1	3	1	1	3	3	0	0	2	4	1	3	4	4	1	3	2	0	1
795	0	39	5	1	0	1	2	1	1	1	1	2	1	1	1	1	1	2	2	1	0	2	2	2	2	2	2	1	2	2	0	3	3	1	3	3	1	1	2	4	2	2	4	4	3	1	1	0	1
796	1	43	4	1	0	0	4	1	2	1	3	3	2	3	3	1	2	3	3	2	1	0	3	3	1	2	2	2	0	0	0	3	1	1	4	0	1	0	3	4	2	3	4	3	4	3	2	0	1
797	0	38	4	1	0	0	3	2	1	2	3	3	3	3	3	3	3	3	2	2	2	3	2	2	1	1	1	2	1	1	1	0	1	1	1	3	1	1	4	4	2	3	4	4	4	4	4	0	0
798	1	21	4	0	1	1	4	9	1	1	0	0	0	0	0	0	1	1	1	1	1	0	1	0	1	0	0	0	3	4	3	4	4	3	4	4	3	4	1	1	1	1	1	1	1	1	1	0	0
799	0	19	4	0	1	1	4	7	0	0	0	0	1	1	0	0	0	1	1	1	1	1	2	2	0	1	0	1	4	3	3	4	4	3	4	4	3	3	1	1	1	1	1	1	1	1	1	0	0
800	0	19	4	0	1	0	3	12	0	0	1	0	0	0	0	1	1	1	0	0	1	1	2	0	0	1	0	0	4	4	4	4	4	4	4	3	3	4	1	1	1	2	1	2	1	1	1	0	0
801	0	33	4	1	0	0	3	8	0	0	0	0	0	0	0	0	1	1	1	1	0	1	2	2	1	0	0	0	4	3	4	4	4	4	4	4	3	4	1	2	1	2	1	1	1	1	1	0	0
802	1	35	4	1	0	0	2	1	3	2	1	1	1	3	2	1	2	2	3	1	1	0	0	0	0	3	0	3	2	3	3	3	1	1	3	2	3	2	2	4	1	3	3	4	4	2	2	0	1
803	1	37	3	1	0	0	3	5	2	1	2	2	2	3	2	2	3	2	2	3	2	1	1	2	1	1	2	2	0	0	0	2	2	1	1	2	1	1	3	4	2	3	3	4	4	4	1	0	0
804	1	33	5	0	0	1	3	3	2	3	3	3	1	3	1	2	2	1	1	1	1	1	0	0	0	1	0	1	3	2	1	3	2	1	1	2	3	1	2	4	1	2	4	4	1	3	1	0	1
805	1	25	4	0	0	0	2	2	1	1	2	2	1	2	2	1	2	2	3	1	1	0	1	2	0	2	3	3	2	2	2	3	1	3	1	1	2	4	3	4	1	3	1	2	1	3	1	0	0
806	1	36	4	1	0	0	4	8	0	1	0	0	1	1	0	1	1	1	0	1	1	1	2	2	0	0	1	0	3	4	3	4	4	4	4	4	3	3	1	1	1	1	1	1	1	1	1	0	0
807	1	49	4	0	0	0	2	2	2	2	2	2	2	1	2	2	2	2	1	1	2	1	2	1	1	1	1	2	1	1	1	3	3	1	3	3	1	1	3	1	1	1	1	2	2	3	1	0	0
808	1	30	3	1	0	0	3	3	2	1	2	2	1	2	1	2	1	2	1	1	1	1	2	1	1	2	2	2	1	1	1	2	2	2	3	1	1	1	2	4	1	2	3	3	3	3	3	0	0
809	1	27	4	1	0	0	3	4	2	3	2	2	2	2	2	3	2	2	1	2	1	0	2	3	2	2	2	2	2	1	0	3	2	1	3	3	1	2	2	4	1	3	4	4	4	3	3	0	1
810	1	18	4	0	1	1	3	8	0	0	0	1	0	0	0	0	1	0	0	1	0	1	2	2	0	1	1	1	4	4	4	4	4	4	4	3	4	3	1	2	2	1	1	1	1	1	1	0	0
811	1	19	4	0	1	1	3	12	0	0	1	0	0	0	0	1	1	1	0	0	1	1	2	0	0	1	0	0	4	4	4	4	4	4	4	3	3	4	1	1	1	2	1	2	1	1	1	0	0
812	0	45	3	1	0	0	2	2	3	3	3	3	3	2	3	2	3	3	3	3	3	3	3	3	3	3	3	3	1	1	0	4	3	1	4	4	0	0	4	4	3	3	3	4	3	4	3	0	0
813	1	39	5	1	0	0	3	1	1	0	1	1	1	3	3	1	1	1	2	2	2	1	0	0	1	1	2	3	1	1	0	1	3	1	4	3	1	1	3	4	2	3	4	4	3	3	3	0	1
814	0	29	5	0	0	0	3	4	2	1	3	3	3	2	3	2	2	3	2	3	3	0	2	1	2	2	0	3	1	0	0	4	3	1	4	3	1	0	3	2	2	4	1	4	1	3	3	0	0
815	1	48	3	1	0	0	3	1	3	2	3	3	3	2	3	2	2	2	1	3	2	0	1	1	1	1	2	2	1	1	1	3	3	1	3	3	1	1	3	4	1	2	4	4	4	4	4	0	1
816	1	18	4	0	1	0	4	8	0	1	0	1	0	1	0	0	1	1	1	1	1	0	2	1	0	0	1	0	3	4	4	4	4	3	4	4	3	3	1	1	2	1	1	1	1	1	1	0	0
817	1	36	4	1	0	1	4	2	3	3	3	3	3	3	3	3	3	3	1	3	0	0	2	2	0	2	1	3	0	0	1	3	1	1	4	4	0	0	3	4	4	4	4	4	4	4	4	0	0
818	0	19	4	0	1	0	4	8	0	1	0	0	0	0	1	1	1	0	1	0	1	1	2	2	0	1	0	0	4	4	4	4	4	3	4	4	3	3	1	2	1	2	1	1	1	1	1	0	0
819	1	35	4	1	0	0	2	1	1	1	3	2	2	3	2	1	2	2	1	2	2	0	0	0	0	0	0	1	0	0	1	4	3	1	3	3	0	1	3	4	2	3	4	2	3	2	2	0	0
820	0	18	4	0	1	0	3	8	0	0	1	0	0	0	0	0	1	1	1	1	1	1	2	2	0	0	0	0	4	4	3	3	3	4	3	3	4	3	1	1	1	1	1	1	1	1	2	0	0
821	1	23	4	0	0	0	3	5	2	3	2	3	1	1	1	3	1	2	3	2	2	0	0	1	1	1	1	2	1	0	0	4	2	1	1	1	1	1	3	4	4	3	4	4	1	4	4	0	0
822	0	40	5	1	0	0	2	1	3	2	3	3	3	3	3	1	2	2	2	3	2	1	2	2	1	1	1	2	1	1	1	3	3	1	3	3	1	1	3	4	2	3	4	4	4	3	3	0	1
823	1	25	3	1	0	0	4	4	2	2	3	3	3	2	2	2	1	0	1	1	1	0	0	0	0	1	0	1	0	0	0	0	2	1	4	3	1	1	3	4	1	2	4	3	1	3	1	0	1
824	1	46	3	1	0	0	2	1	3	1	3	3	3	3	3	3	3	3	3	3	3	0	3	1	2	3	3	3	4	3	4	1	0	3	3	1	3	3	2	4	1	1	4	4	3	4	2	0	0
825	0	23	4	0	1	0	4	8	0	0	0	1	0	0	0	0	2	1	0	1	1	0	0	0	0	0	1	0	4	4	4	3	4	4	4	4	3	3	1	1	2	1	1	1	1	1	1	0	0
826	1	58	3	1	0	0	4	8	1	1	0	0	0	1	0	0	1	0	1	1	1	1	2	2	0	0	0	1	3	4	4	4	4	3	4	4	3	3	1	1	1	1	1	1	1	1	1	0	0
827	1	39	4	1	0	1	3	1	3	3	3	2	3	3	3	2	2	3	3	3	3	0	1	1	1	1	0	1	0	0	0	4	2	0	4	4	0	0	3	4	3	3	4	4	4	1	3	0	1
828	1	23	3	0	0	0	3	3	3	3	3	3	1	2	3	2	1	1	3	2	3	0	1	1	0	1	2	3	1	1	0	1	0	0	1	3	0	0	4	2	3	4	4	4	1	1	1	0	0
829	1	35	3	1	0	0	4	12	2	1	1	1	1	1	1	1	1	1	1	1	1	3	3	2	3	3	3	1	1	1	1	1	3	1	0	1	2	1	1	4	1	1	3	3	3	3	2	0	1
830	1	38	4	1	0	0	3	2	1	2	3	3	3	2	1	2	1	2	1	3	1	0	1	0	1	1	1	3	0	0	1	1	3	2	1	3	1	3	1	4	2	2	4	4	3	1	1	0	0
831	1	38	2	1	0	0	4	1	1	2	2	2	3	3	3	1	2	2	2	2	2	2	2	3	0	2	3	3	2	2	1	3	1	2	3	1	1	1	2	4	2	3	3	4	4	3	3	0	1
832	1	28	3	1	1	1	2	1	3	2	1	1	1	2	2	0	1	0	2	0	2	0	0	0	0	3	0	0	2	1	2	1	0	3	1	2	3	1	2	4	1	4	4	3	1	1	1	0	0
833	0	38	4	1	0	0	4	6	1	0	0	0	0	0	1	0	0	1	0	0	1	1	2	1	0	0	1	1	4	4	4	4	4	3	3	4	3	3	1	1	1	1	1	1	1	1	1	0	0
834	1	28	4	1	0	0	1	2	1	0	3	3	3	3	3	3	3	3	2	3	2	2	3	3	1	2	3	2	1	0	0	4	4	0	0	0	0	0	4	4	3	4	4	4	3	4	4	0	1
835	1	46	4	1	0	0	2	1	3	1	2	3	2	3	3	0	1	2	2	2	2	1	1	0	1	0	0	1	1	2	1	0	2	1	3	3	1	1	3	4	1	4	4	4	4	3	2	0	0
836	0	79	3	0	0	0	2	1	1	1	2	1	3	2	2	2	2	3	3	2	2	0	3	1	0	1	1	3	0	0	0	3	2	1	3	3	1	0	3	4	3	3	4	1	4	3	1	0	0
837	0	19	3	0	1	1	4	8	0	1	0	0	0	0	1	1	1	0	1	0	1	1	2	2	0	1	0	0	4	4	4	4	4	3	4	4	3	3	1	2	1	2	1	1	1	1	1	0	0
838	1	34	4	0	0	0	3	4	3	2	3	2	2	1	3	2	2	2	3	2	2	1	1	1	1	1	1	1	1	1	0	1	1	0	3	2	1	1	2	4	2	4	3	4	1	3	3	0	0
839	0	32	4	1	0	1	0	1	3	2	3	1	3	1	1	3	2	3	3	2	2	2	3	1	2	2	2	3	1	2	0	4	3	2	4	3	2	2	3	4	4	2	3	3	3	3	1	0	1
840	1	34	5	1	0	0	3	2	2	1	2	2	3	2	2	2	2	2	2	2	2	2	1	0	0	1	0	3	1	1	0	3	3	1	3	3	0	1	2	4	1	2	3	4	3	1	2	0	1
841	1	20	4	0	0	0	2	1	2	3	3	1	1	2	3	3	2	2	1	2	0	2	2	2	2	2	0	3	1	1	0	4	3	1	3	3	1	0	2	3	1	2	1	4	1	3	1	0	0
842	0	21	4	0	1	0	4	9	1	1	0	0	0	0	0	0	1	1	1	1	1	0	1	0	1	0	0	0	3	4	3	4	4	3	4	4	3	4	1	1	1	1	1	1	1	1	1	0	0
843	1	29	4	0	0	0	2	2	3	3	3	3	3	3	3	3	3	3	3	3	1	1	1	1	1	2	1	3	1	1	1	3	3	1	3	3	1	1	2	4	1	3	4	4	1	1	2	0	1
844	1	33	4	1	0	0	4	2	1	2	1	1	1	1	1	1	1	1	1	1	1	0	1	1	0	1	1	1	0	1	1	1	1	1	1	2	1	0	2	4	2	3	4	4	4	4	1	0	1
845	1	41	4	1	0	0	2	2	2	2	3	3	3	3	3	1	1	1	2	1	2	1	2	1	0	1	0	3	1	1	1	4	4	1	4	4	1	1	3	4	1	4	4	1	4	4	2	0	1
846	1	26	5	1	0	0	2	1	2	3	3	3	3	2	2	3	2	2	3	3	3	0	0	1	2	1	0	1	1	1	0	3	3	1	2	1	3	3	3	4	1	4	4	4	4	1	4	0	1
847	1	19	4	0	1	0	4	8	0	1	1	1	0	0	0	0	1	2	1	1	1	0	0	2	0	0	0	0	4	4	3	3	3	4	4	3	4	3	1	1	2	1	1	2	1	1	1	0	0
848	0	34	4	1	0	0	3	3	2	2	3	3	2	1	3	2	2	2	2	3	2	1	2	1	0	1	0	1	1	1	0	3	3	1	3	3	1	1	4	4	3	3	4	4	1	1	1	0	1
849	1	52	3	1	0	0	2	2	3	2	3	3	3	3	2	3	3	2	2	3	3	0	3	2	1	2	2	3	1	2	2	3	3	2	3	3	1	1	3	4	1	3	4	4	3	4	3	0	1
850	1	40	3	1	0	1	4	4	2	2	3	3	3	2	3	2	3	2	3	2	0	0	0	0	0	0	0	3	0	0	0	0	1	0	0	4	0	0	2	4	3	3	4	4	4	4	4	0	1
851	1	19	3	0	0	0	3	3	2	1	2	2	2	1	2	3	3	2	2	3	3	0	1	2	1	1	1	2	1	1	1	3	2	1	3	2	1	1	3	3	2	1	4	4	4	4	4	0	0
852	0	53	4	1	0	0	3	4	3	1	3	3	3	2	3	1	1	2	3	2	2	0	1	0	0	2	0	2	1	1	1	3	2	2	3	2	2	1	4	4	1	4	4	4	4	3	1	0	1
853	0	25	4	0	0	0	3	2	1	1	3	3	3	2	1	1	1	1	2	2	1	0	2	2	1	1	1	1	1	1	0	0	2	2	3	2	1	2	3	3	1	4	1	4	1	4	1	0	0
854	1	22	3	0	1	0	3	8	0	0	1	0	0	0	0	0	1	1	1	1	1	1	2	2	0	0	0	0	4	4	3	3	3	4	3	3	4	3	1	1	1	1	1	1	1	1	2	0	0
855	0	27	5	0	1	1	4	11	0	1	1	1	0	0	0	1	0	2	1	0	1	0	1	1	0	1	0	1	4	3	4	3	3	4	3	4	3	3	1	1	1	1	1	2	1	1	2	0	0
856	0	19	4	0	1	1	4	8	0	1	0	0	1	1	0	1	1	1	0	1	1	1	2	2	0	0	1	0	3	4	3	4	4	4	4	4	3	3	1	1	1	1	1	1	1	1	1	0	0
857	1	35	2	0	0	0	4	5	1	2	2	3	1	3	3	1	1	3	1	2	3	1	1	0	1	2	0	3	0	0	0	3	3	0	2	3	1	0	3	4	1	4	4	4	4	4	1	0	0
858	1	28	4	0	0	0	2	1	1	1	3	2	3	2	2	2	1	1	2	2	2	1	2	1	0	0	1	2	2	1	0	2	2	2	3	3	0	1	2	1	2	3	1	4	1	4	2	0	0
859	1	30	5	1	0	0	2	1	1	3	3	1	3	3	3	0	2	2	3	3	1	0	0	2	1	1	2	2	0	0	0	4	4	0	4	4	0	0	3	3	3	4	4	4	4	4	4	0	1
860	1	47	5	1	0	0	3	1	3	1	3	3	3	3	3	1	3	1	3	3	3	0	1	1	2	2	2	3	1	2	0	3	3	1	3	3	1	1	2	4	3	3	4	4	4	3	2	0	0
861	1	38	3	1	0	0	4	5	2	0	3	3	3	2	2	1	1	1	1	0	0	0	1	0	0	0	1	3	0	0	0	4	3	0	4	4	0	0	3	4	4	3	3	2	4	2	1	0	1
862	1	39	3	1	0	0	3	2	2	1	2	1	2	1	2	2	1	1	1	1	2	0	1	1	0	0	1	1	1	1	1	3	2	1	3	3	1	1	3	4	1	3	4	4	4	4	1	0	1
863	1	21	3	0	1	0	4	8	0	0	0	1	0	0	0	0	2	1	0	1	1	0	0	0	0	0	1	0	4	4	4	3	4	4	4	4	3	3	1	1	2	1	1	1	1	1	1	0	0
864	0	37	4	1	0	0	2	1	2	1	3	3	3	2	3	1	2	3	2	2	2	2	2	0	1	1	2	3	2	4	1	3	3	1	3	3	3	0	3	4	2	3	4	4	1	4	2	0	1
865	0	50	2	1	0	1	2	2	1	2	2	0	2	1	1	1	1	1	1	1	1	1	1	1	1	1	1	1	0	0	0	2	2	1	4	3	1	2	3	3	2	2	3	1	3	3	1	0	0
866	1	48	4	1	0	0	4	8	3	3	3	3	3	3	3	2	2	2	3	3	2	0	1	1	1	2	2	3	1	1	1	3	3	1	4	3	1	1	3	4	2	4	4	4	4	4	4	0	1
867	1	21	4	0	1	0	4	6	1	0	0	0	0	0	1	0	0	1	0	0	1	1	2	1	0	0	1	1	4	4	4	4	4	3	3	4	3	3	1	1	1	1	1	1	1	1	1	0	0
868	0	18	3	0	1	1	4	8	0	0	0	1	0	0	0	0	2	1	0	1	1	0	0	0	0	0	1	0	4	4	4	3	4	4	4	4	3	3	1	1	2	1	1	1	1	1	1	0	0
869	1	40	5	1	0	0	2	3	2	1	2	2	3	1	1	2	2	2	2	1	1	0	1	1	1	1	0	1	1	1	0	3	3	1	3	3	1	1	2	4	2	3	3	4	3	1	1	0	1
870	1	25	3	1	0	0	2	2	1	1	2	1	1	3	1	1	1	1	0	1	0	0	1	0	1	1	0	0	1	1	0	3	2	1	2	2	0	0	3	4	1	1	3	3	1	1	2	0	0
871	1	26	4	0	0	0	3	2	2	2	1	1	2	2	2	2	1	1	1	1	2	0	1	0	1	1	1	2	1	1	0	1	2	3	2	1	2	2	3	4	2	2	1	3	1	1	2	0	0
872	1	19	3	0	1	1	4	8	0	0	0	0	1	0	1	0	2	1	1	1	1	1	2	2	0	0	0	0	4	4	4	3	3	4	3	4	4	4	1	2	1	1	1	1	1	1	2	0	0
873	1	22	4	0	1	0	4	8	0	0	0	0	0	0	0	1	0	2	1	1	1	1	2	1	0	0	0	0	4	4	3	4	4	4	3	4	3	4	1	1	1	1	1	1	1	1	2	0	0
874	1	50	2	1	0	0	3	16	0	0	0	0	0	0	1	0	0	0	2	2	0	0	0	0	0	0	0	2	1	1	0	0	0	0	0	0	0	0	4	3	3	2	4	4	4	4	4	0	1
875	1	57	4	1	0	0	4	6	3	2	2	3	1	3	3	3	3	2	3	3	3	0	2	0	0	3	0	3	3	2	1	2	4	2	2	3	2	1	4	4	2	2	4	1	2	3	3	0	1
876	0	50	2	1	0	0	2	1	1	1	3	1	1	3	1	3	1	1	1	2	1	2	1	1	1	1	1	1	1	3	2	2	2	1	3	1	1	2	2	4	3	4	4	4	4	4	3	0	0
877	0	21	4	0	0	0	2	3	2	1	2	2	2	2	2	2	2	2	2	2	2	2	2	0	1	2	0	1	1	1	1	1	1	1	3	2	2	1	2	3	3	3	3	3	1	2	1	0	1
878	1	30	5	0	0	0	4	4	1	0	2	2	2	2	2	1	2	2	1	1	1	3	3	0	2	1	1	3	0	1	1	3	4	3	3	4	0	2	3	3	1	3	1	3	1	4	1	0	0
879	1	50	4	1	0	0	2	2	3	3	3	3	3	2	3	3	3	3	3	3	1	0	3	1	2	2	2	2	1	1	0	1	3	1	4	3	1	1	3	3	2	3	4	4	4	4	3	0	1
880	1	24	2	1	0	0	4	2	2	3	2	3	0	1	2	3	3	3	2	2	2	0	2	3	1	2	1	3	2	2	1	3	2	2	2	2	2	0	2	4	4	4	4	4	4	1	1	0	0
881	1	36	4	1	0	0	2	3	3	1	3	3	1	3	3	1	1	1	1	1	1	0	0	1	1	0	0	1	1	1	1	0	3	0	3	3	1	0	2	4	2	2	4	4	4	3	1	0	1
882	1	40	3	1	0	0	4	5	2	1	3	3	3	1	3	2	2	2	2	2	2	2	2	0	1	1	1	1	2	2	1	0	0	0	1	0	0	1	3	4	1	2	4	4	4	4	4	0	1
883	1	41	4	0	0	0	3	4	3	1	1	1	2	1	1	0	2	3	1	3	1	1	2	1	1	1	1	2	2	2	2	2	1	1	2	2	1	1	2	4	1	2	4	4	4	1	1	0	0
884	1	23	2	1	0	0	4	24	2	3	3	0	2	3	3	3	1	0	3	0	3	0	0	3	2	0	1	1	0	0	0	0	0	0	2	1	1	2	4	4	4	4	4	4	4	4	4	0	0
885	0	22	5	0	1	0	4	8	0	0	0	0	1	0	1	0	2	1	1	1	1	1	2	2	0	0	0	0	4	4	4	3	3	4	3	4	4	4	1	2	1	1	1	1	1	1	2	0	0
886	1	40	3	1	0	1	3	3	1	1	2	2	2	2	2	2	2	2	1	2	2	0	3	2	1	3	2	2	2	3	2	2	2	2	2	2	2	3	2	4	1	2	2	3	3	3	3	0	0
887	1	39	4	1	0	0	3	5	3	1	2	3	2	1	1	2	1	3	1	1	1	0	3	2	2	3	3	2	2	2	1	1	2	1	2	2	2	1	4	4	3	4	4	4	4	4	4	0	1
888	1	20	3	0	1	1	4	3	1	0	0	0	1	0	0	0	1	1	1	1	0	1	0	1	1	0	0	1	4	4	4	4	3	4	3	4	4	4	1	1	1	1	1	2	1	1	1	0	0
889	1	20	3	0	1	0	4	9	1	1	0	0	0	0	0	0	1	1	1	1	1	0	1	0	1	0	0	0	3	4	3	4	4	3	4	4	3	4	1	1	1	1	1	1	1	1	1	0	0
890	0	34	3	1	0	0	2	2	2	2	3	1	2	3	2	1	2	2	1	2	1	1	2	0	1	2	0	2	1	2	0	3	2	0	1	1	1	0	3	4	2	4	3	4	4	3	3	0	1
891	1	25	4	1	0	0	3	2	0	1	3	1	2	3	3	2	2	2	2	1	1	0	0	0	0	1	0	1	0	1	0	3	3	1	4	4	1	0	2	4	3	2	4	4	4	4	3	0	1
892	1	27	3	1	0	1	4	4	1	3	2	1	1	2	2	2	2	1	1	1	1	1	2	1	2	0	2	2	3	2	3	2	2	2	2	1	3	2	4	2	2	3	3	3	3	1	1	0	1
893	0	20	4	0	1	1	3	8	0	0	1	0	0	0	0	0	1	1	1	1	1	1	2	2	0	0	0	0	4	4	3	3	3	4	3	3	4	3	1	1	1	1	1	1	1	1	2	0	0
894	1	43	4	1	0	0	2	2	1	0	2	1	1	2	2	2	2	2	2	2	3	1	2	2	1	1	1	2	1	1	1	2	1	1	1	2	2	2	2	4	2	2	4	2	2	3	1	0	1
895	0	26	3	1	0	0	3	5	1	2	3	3	2	1	2	2	1	1	3	2	1	1	1	0	1	0	1	1	0	0	0	3	2	1	3	3	1	0	4	4	3	4	4	4	3	3	3	0	1
896	1	50	3	1	0	0	3	4	1	1	2	2	1	3	3	1	1	1	0	1	1	1	2	0	0	1	1	2	1	1	1	3	2	1	2	3	1	1	3	4	1	3	4	3	4	4	3	0	1
897	1	40	4	0	0	0	3	8	1	0	3	2	2	2	3	2	2	2	1	2	2	0	1	1	1	1	0	1	1	1	1	3	3	1	3	3	1	1	2	3	2	2	3	3	2	1	1	0	0
898	1	46	3	1	0	0	2	2	1	1	3	3	3	1	1	1	3	2	1	3	1	0	3	1	1	3	0	3	1	1	0	3	3	1	3	3	1	1	2	4	2	2	3	4	3	4	3	0	1
899	1	39	3	1	0	0	2	1	3	1	3	2	2	2	2	2	2	3	3	3	1	0	1	0	1	1	0	0	1	1	0	4	3	0	3	3	1	0	2	4	3	3	4	4	4	4	4	0	1
900	1	25	4	0	1	1	4	8	1	0	0	0	0	0	1	0	1	1	1	1	1	1	1	2	1	0	1	0	3	3	4	4	3	4	4	4	4	3	1	1	1	1	1	1	1	1	1	0	0
901	1	19	4	0	1	1	3	12	0	0	1	0	0	0	0	1	1	1	0	0	1	1	2	0	0	1	0	0	4	4	4	4	4	4	4	3	3	4	1	1	1	2	1	2	1	1	1	0	0
902	1	28	4	0	0	0	4	7	0	0	0	0	1	1	0	0	0	1	1	1	1	1	2	2	0	1	0	1	4	3	3	4	4	3	4	4	3	3	1	1	1	1	1	1	1	1	1	0	0
903	1	27	4	0	1	0	1	2	2	1	2	2	3	2	2	2	2	2	1	3	1	0	2	1	1	2	2	3	1	1	1	4	3	1	4	3	1	0	3	4	2	2	2	4	1	2	2	0	0
904	1	35	4	1	0	0	2	1	3	2	3	3	3	1	3	2	2	1	3	2	1	0	1	1	2	1	1	2	1	1	2	3	2	1	3	3	1	1	3	4	2	4	4	4	4	4	3	0	1
905	1	25	3	0	0	0	2	2	2	2	3	3	2	3	2	2	3	2	2	2	2	0	1	1	1	1	1	3	1	0	1	1	2	0	3	3	1	1	3	3	2	2	1	3	1	3	1	0	0
906	0	17	3	0	0	0	1	2	2	1	1	3	1	3	2	1	2	3	1	3	1	0	0	0	1	1	0	3	1	2	0	2	3	0	3	2	0	0	2	4	1	2	1	4	1	1	3	0	0
907	1	19	3	0	1	1	4	9	1	1	0	0	0	0	0	0	1	1	1	1	1	0	1	0	1	0	0	0	3	4	3	4	4	3	4	4	3	4	1	1	1	1	1	1	1	1	1	0	0
908	1	27	4	1	0	0	4	8	0	0	0	0	1	0	1	0	2	1	1	1	1	1	2	2	0	0	0	0	4	4	4	3	3	4	3	4	4	4	1	2	1	1	1	1	1	1	2	0	0
909	1	49	2	1	0	0	4	1	1	0	1	2	1	1	1	0	2	2	1	2	1	1	1	2	1	2	1	2	2	2	1	2	2	1	3	3	2	2	2	4	1	2	4	4	3	3	3	0	1
910	1	32	4	1	0	0	3	2	1	2	2	2	2	2	3	3	2	3	2	2	1	1	2	2	2	1	2	2	1	1	1	2	2	1	2	2	2	2	3	4	2	2	3	2	1	2	1	0	1
911	1	34	4	1	0	1	2	1	2	3	2	3	1	3	3	3	3	3	2	2	3	0	0	0	0	2	0	0	1	1	0	4	0	0	3	3	0	0	2	4	2	1	3	4	3	1	1	0	0
912	1	25	4	0	1	0	1	1	1	2	1	1	2	1	2	1	1	1	2	2	0	0	0	1	0	1	1	1	1	1	1	3	3	1	1	2	1	1	3	1	2	2	3	3	1	2	2	0	1
913	0	24	4	0	1	0	4	9	1	1	0	0	0	0	0	0	1	1	1	1	1	0	1	0	1	0	0	0	3	4	3	4	4	3	4	4	3	4	1	1	1	1	1	1	1	1	1	0	0
914	1	38	2	1	0	0	3	1	3	3	3	3	3	2	3	3	3	2	3	3	2	0	1	0	1	1	1	1	1	1	0	3	3	0	3	3	1	1	4	4	3	3	4	4	4	1	4	0	1
915	1	25	3	0	0	0	3	3	2	0	3	2	3	2	2	0	3	3	2	3	3	0	3	3	1	2	3	3	2	1	1	3	2	2	3	2	1	1	3	4	2	3	2	4	1	3	3	0	0
916	1	36	2	1	0	0	4	5	2	1	1	2	2	2	1	1	1	1	0	3	1	0	1	2	3	1	2	3	3	3	3	2	3	3	2	2	1	2	2	4	2	2	3	4	3	3	1	0	0
917	0	19	3	0	1	0	4	8	0	0	1	0	1	1	1	0	2	1	1	1	1	1	2	2	0	0	0	0	4	4	3	3	3	4	3	3	3	4	1	1	1	1	1	2	1	1	1	0	0
918	1	48	2	1	0	0	3	2	2	1	2	2	3	3	2	2	2	2	1	3	2	0	0	2	1	0	0	2	2	2	1	3	1	1	3	2	2	1	3	4	3	4	3	4	3	3	2	0	1
919	1	26	3	0	0	0	3	14	1	3	2	2	2	1	1	1	1	1	2	2	2	0	1	1	0	1	1	2	1	2	1	2	2	2	2	2	2	1	1	3	1	2	3	1	1	1	1	0	1
920	0	49	5	1	0	0	0	1	2	2	2	0	1	2	3	3	2	1	0	1	1	2	1	1	0	0	0	1	0	0	0	4	3	0	4	3	0	0	3	4	1	3	4	4	4	4	4	0	1
921	1	40	3	1	0	0	2	2	2	0	2	3	3	3	2	0	2	0	2	2	0	0	1	0	0	2	1	2	1	1	1	3	1	1	3	3	2	1	3	4	2	3	4	4	4	1	1	0	1
922	0	33	3	1	0	0	2	2	1	2	2	1	3	2	1	1	1	2	0	3	1	0	1	2	1	2	2	2	2	3	2	1	1	1	2	2	2	1	3	4	2	2	2	4	4	4	1	0	1
923	1	30	4	1	0	0	3	3	2	2	3	3	2	2	2	1	2	2	2	2	2	1	1	0	0	2	0	3	1	1	0	4	2	0	3	3	1	0	2	4	1	2	4	4	1	1	1	0	1
924	1	32	4	1	1	0	4	8	0	0	0	1	0	0	0	0	2	1	0	1	1	0	0	0	0	0	1	0	4	4	4	3	4	4	4	4	3	3	1	1	2	1	1	1	1	1	1	0	0
925	1	43	3	1	0	0	3	6	1	3	3	3	3	3	3	3	3	3	1	3	1	0	2	2	2	2	1	2	1	1	0	2	2	1	3	3	1	0	2	4	3	3	4	4	4	4	4	0	1
926	0	48	3	1	0	0	3	3	2	2	2	2	3	1	2	1	2	1	3	2	2	0	2	0	1	2	0	2	0	1	0	0	2	2	3	3	1	0	2	4	2	3	4	4	4	3	3	0	1
927	0	51	3	1	0	0	2	2	3	0	3	2	2	2	2	0	2	2	2	3	2	0	1	1	0	1	1	3	0	1	0	2	3	1	3	2	1	0	2	4	2	2	3	1	3	1	1	0	1
928	1	19	4	0	0	0	3	2	2	2	3	3	3	2	2	3	2	2	1	2	2	0	1	2	2	2	1	2	1	1	1	3	2	1	3	3	1	0	3	4	2	2	3	4	1	1	1	0	0
929	0	33	3	0	0	0	4	15	3	3	3	3	3	1	3	2	2	2	2	2	2	1	0	0	0	0	0	1	1	0	1	3	1	0	3	3	1	1	3	1	1	4	1	4	1	4	4	0	0
930	0	57	4	1	0	0	3	4	3	2	3	3	2	3	2	1	2	2	3	3	2	2	2	1	0	3	2	3	0	0	0	4	3	0	3	4	0	0	3	3	1	4	4	3	1	3	2	0	0
931	0	50	3	1	0	0	3	8	1	1	2	2	2	1	1	2	1	2	2	2	1	0	1	1	1	3	2	2	2	2	2	1	3	3	2	2	2	2	2	1	1	2	2	2	1	3	2	0	1
932	1	33	3	0	0	0	4	3	3	3	2	3	1	3	3	3	3	3	3	3	3	3	3	1	1	1	2	3	2	2	1	3	3	1	3	3	2	2	4	2	4	4	1	2	4	4	3	0	0
933	0	35	4	1	0	0	3	10	2	2	2	2	2	2	2	2	2	2	2	2	2	0	1	1	1	1	0	1	0	0	0	3	2	1	4	2	0	0	4	4	2	2	4	4	1	2	2	0	1
934	1	20	3	0	1	0	4	11	0	1	1	1	0	0	0	1	0	2	1	0	1	0	1	1	0	1	0	1	4	3	4	3	3	4	3	4	3	3	1	1	1	1	1	2	1	1	2	0	0
935	0	20	4	0	1	0	4	4	0	0	0	0	0	0	1	0	0	1	1	1	1	1	0	2	0	1	0	0	4	4	4	4	3	4	3	3	4	3	1	1	1	1	1	2	1	1	1	0	0
936	0	24	3	0	1	1	4	8	0	0	0	1	0	0	0	0	2	1	0	1	1	0	0	0	0	0	1	0	4	4	4	3	4	4	4	4	3	3	1	1	2	1	1	1	1	1	1	0	0
937	1	29	5	1	0	0	3	1	3	3	3	3	3	3	2	2	2	2	2	0	1	0	1	0	1	1	0	2	1	1	0	1	4	1	4	3	0	1	3	4	1	2	4	4	1	4	4	0	1
938	1	45	3	1	0	1	4	6	1	3	3	3	2	2	2	2	2	2	3	3	2	1	0	1	0	1	1	2	1	1	1	3	3	0	4	3	1	0	3	1	3	4	4	4	4	4	1	0	1
939	1	34	4	1	0	0	3	2	2	2	2	2	2	2	2	2	2	2	1	2	2	0	3	2	1	2	1	2	1	1	1	2	2	1	2	2	1	1	3	4	1	4	4	4	1	4	3	0	1
940	1	35	4	1	0	1	2	2	2	2	2	2	2	2	2	2	2	2	1	2	2	1	1	2	2	2	2	2	1	1	1	2	2	1	3	2	1	1	3	4	1	3	4	4	3	3	3	0	1
941	0	21	4	0	0	1	2	1	2	0	3	1	2	3	2	0	1	1	1	1	2	0	1	1	1	1	1	1	1	1	2	0	0	1	3	2	1	1	3	3	1	1	1	3	1	1	1	0	0
942	1	11	0	0	0	0	2	1	2	3	3	3	2	0	3	2	2	3	3	0	3	0	0	3	0	0	1	3	1	0	0	0	0	0	4	4	1	0	4	4	4	4	1	4	1	1	4	0	0
943	1	47	4	1	0	1	2	1	2	3	3	2	3	0	3	1	1	2	2	2	1	0	2	0	1	3	1	3	1	1	1	4	3	0	3	3	1	0	2	1	2	2	3	3	4	3	3	0	1
944	0	48	4	1	0	0	2	3	2	3	3	2	3	3	3	1	2	2	2	1	2	2	2	1	0	1	2	1	1	0	0	0	2	0	3	3	0	1	4	4	2	4	4	4	4	3	3	0	0
945	0	26	3	0	0	1	2	1	2	1	3	3	3	2	1	2	1	1	3	1	3	2	1	1	1	1	2	1	1	1	0	3	3	1	2	2	1	1	2	3	1	4	1	4	1	3	1	0	0
946	1	36	4	0	0	0	2	3	3	2	2	1	1	3	2	2	2	0	1	2	1	1	2	0	1	1	1	2	1	1	0	3	2	1	3	2	3	2	2	4	2	3	4	3	3	3	2	0	0
947	1	19	3	0	1	0	4	3	1	0	0	0	1	0	0	0	1	1	1	1	0	1	0	1	1	0	0	1	4	4	4	4	3	4	3	4	4	4	1	1	1	1	1	2	1	1	1	0	0
948	1	23	5	0	0	0	4	5	0	1	0	0	0	1	1	1	1	1	1	1	1	1	2	2	1	1	1	0	3	4	4	4	4	4	3	4	3	4	1	1	1	1	1	1	1	1	1	0	0
949	1	50	4	1	0	0	2	2	3	1	3	2	2	3	2	1	2	2	1	3	2	2	0	0	1	1	0	2	1	1	0	4	3	1	3	3	2	0	3	4	1	3	3	3	2	3	1	0	0
950	1	49	4	1	0	0	3	2	3	3	2	1	1	1	1	1	1	2	2	3	1	3	2	2	2	2	1	1	3	3	3	2	2	2	2	1	2	3	3	2	1	2	2	1	2	3	1	0	1
951	0	21	3	0	1	0	4	8	0	0	0	0	1	0	1	0	2	1	1	1	1	1	2	2	0	0	0	0	4	4	4	3	3	4	3	4	4	4	1	2	1	1	1	1	1	1	2	0	0
952	1	48	4	1	0	0	2	5	3	1	3	2	3	3	3	0	2	2	2	3	2	0	2	1	0	1	2	3	2	2	1	2	3	1	3	2	1	1	2	4	1	2	3	1	3	3	2	0	0
953	1	38	4	1	0	0	3	3	3	3	3	3	3	3	3	3	3	3	2	3	1	1	1	1	1	2	1	3	0	0	1	3	3	1	3	3	1	0	4	4	2	4	4	4	4	4	4	0	1
954	1	25	4	0	0	1	2	1	3	3	3	3	3	3	3	2	3	3	3	3	3	0	1	0	1	1	1	3	0	0	0	4	4	0	4	4	0	0	3	4	1	4	4	4	4	4	4	0	1
955	1	20	3	0	0	1	3	4	1	2	3	3	0	2	1	3	3	3	2	1	0	0	3	2	3	2	2	1	2	0	0	1	2	0	3	2	1	0	3	4	1	1	4	4	1	4	3	0	0
956	0	28	2	0	0	0	3	2	2	3	2	3	2	2	3	3	2	3	3	3	2	0	0	0	1	2	1	2	0	0	1	4	3	2	4	4	1	1	4	4	2	2	1	3	1	4	1	0	0
957	0	18	4	0	1	0	4	8	0	1	0	1	0	1	0	0	1	1	1	1	1	0	2	1	0	0	1	0	3	4	4	4	4	3	4	4	3	3	1	1	2	1	1	1	1	1	1	0	0
958	0	36	4	1	0	1	4	10	1	1	3	3	2	2	3	2	3	3	3	3	3	1	3	3	1	2	1	2	1	2	2	4	2	2	2	4	3	2	2	4	1	2	3	4	3	3	3	0	1
959	0	31	5	1	0	0	2	2	3	3	3	3	3	3	2	3	2	3	2	3	2	0	0	0	0	1	1	2	1	0	0	4	2	1	4	3	1	0	3	4	2	4	4	3	4	3	3	0	1
960	0	38	5	1	0	1	3	2	3	1	3	2	1	3	3	1	2	2	1	2	3	1	1	0	1	0	1	2	1	0	0	4	3	1	4	3	1	2	3	4	1	4	4	4	4	3	3	0	1
961	1	42	5	1	0	0	2	2	3	3	3	3	3	3	2	3	3	3	3	2	3	1	3	1	0	2	0	3	1	0	1	4	3	0	3	3	1	1	2	4	3	3	4	1	4	3	3	0	1
962	1	30	3	1	0	0	2	1	1	1	2	2	2	2	2	1	2	2	1	1	1	0	1	0	0	1	0	2	1	0	1	2	1	1	3	2	0	1	2	4	1	3	3	3	1	3	2	0	1
963	0	35	4	1	0	1	3	2	3	2	3	3	3	1	2	2	2	2	1	2	2	2	3	3	2	2	1	1	2	2	1	1	2	2	1	3	2	1	3	4	1	2	3	4	3	3	3	0	0
964	1	44	4	1	0	0	2	1	2	3	3	3	3	2	2	3	3	3	2	2	2	0	0	0	2	0	0	1	2	1	2	3	3	2	3	2	2	2	3	4	2	3	4	4	4	4	4	0	1
965	1	42	3	1	0	0	2	2	1	3	3	2	3	3	3	3	2	3	3	3	2	1	2	2	1	0	1	2	0	0	0	3	3	0	0	3	0	0	4	4	1	4	4	4	4	4	4	0	1
966	1	20	3	0	1	1	4	6	0	0	0	0	0	0	0	0	1	0	1	0	1	1	1	2	1	0	1	0	3	4	4	3	4	4	4	3	3	3	1	1	1	1	1	1	1	1	2	0	0
967	0	19	4	0	1	0	3	8	1	1	0	0	0	0	0	1	1	1	1	2	1	1	2	2	0	0	0	0	3	4	4	4	4	4	4	4	4	3	1	1	2	1	1	1	1	1	1	0	0
968	1	19	4	0	1	1	3	8	0	0	0	0	0	0	0	0	1	1	1	1	0	1	2	2	1	0	0	0	4	3	4	4	4	4	4	4	3	4	1	2	1	2	1	1	1	1	1	0	0
969	1	19	4	0	1	1	4	8	0	1	0	0	0	0	1	1	1	0	1	0	1	1	2	2	0	1	0	0	4	4	4	4	4	3	4	4	3	3	1	2	1	2	1	1	1	1	1	0	0
970	1	39	4	1	0	0	2	2	3	2	3	2	2	2	2	2	2	1	2	3	2	2	2	2	1	1	2	2	1	1	1	1	1	1	1	1	1	1	4	4	1	2	3	3	3	1	1	0	1
971	1	34	4	1	0	1	4	17	2	3	3	2	3	1	1	1	1	1	1	2	2	0	0	1	0	1	0	2	1	0	0	2	0	0	3	3	0	0	3	4	2	3	4	4	4	4	4	0	1
972	1	30	5	0	0	0	3	3	0	1	1	3	3	3	1	0	2	2	3	0	3	0	0	0	0	2	0	3	1	0	2	1	2	1	2	3	2	1	3	4	1	3	4	4	1	1	1	0	1
973	1	45	5	0	0	0	2	2	3	3	3	3	3	3	3	3	3	3	3	3	3	3	2	0	0	3	0	3	3	3	3	4	3	2	0	3	0	0	3	4	2	3	4	4	4	3	3	0	1
974	1	24	4	0	1	0	3	8	0	0	1	0	0	0	0	0	1	1	1	1	1	1	2	2	0	0	0	0	4	4	3	3	3	4	3	3	4	3	1	1	1	1	1	1	1	1	2	0	0
975	0	32	4	0	0	1	1	1	3	3	3	3	3	3	2	2	2	2	2	2	2	0	0	1	0	0	0	1	1	1	1	4	2	2	4	3	1	0	2	3	1	4	4	4	1	4	1	0	0
976	1	24	4	0	0	0	2	2	3	2	3	2	2	2	3	3	2	3	3	3	3	0	1	0	1	1	1	1	1	0	0	0	1	0	4	3	0	0	3	2	1	3	1	4	1	4	4	0	0
977	1	36	5	0	0	0	4	4	1	1	3	2	2	3	2	1	2	2	2	1	1	1	1	1	1	1	1	3	2	2	1	2	1	1	2	2	2	1	3	4	2	3	1	4	4	3	1	0	0
978	0	40	4	1	0	0	4	5	2	2	3	2	2	3	2	0	0	2	3	3	0	1	3	2	3	0	0	3	0	0	0	4	4	0	4	4	0	0	2	4	1	4	4	4	4	4	4	0	1
979	1	19	4	0	1	1	4	8	0	0	0	0	0	0	1	1	1	1	1	0	1	1	1	0	0	0	1	0	3	4	3	3	4	4	4	3	3	3	1	1	1	2	1	1	1	1	1	0	0
980	0	39	4	1	0	0	2	1	2	1	3	2	3	1	3	2	3	3	1	3	1	0	0	0	1	1	0	1	1	1	1	3	2	1	3	2	1	1	3	1	1	4	4	4	4	3	3	0	1
981	1	28	4	0	0	0	2	1	2	3	1	2	1	1	1	3	1	3	2	1	0	0	1	0	1	1	1	1	1	0	0	3	1	1	2	3	1	1	3	4	4	3	4	3	1	2	1	0	0
982	1	40	3	1	0	0	2	1	2	1	2	2	3	3	3	3	2	2	2	2	3	1	2	1	0	2	1	3	1	1	0	3	2	1	4	3	1	1	3	4	3	3	3	3	3	2	1	0	0
983	1	26	4	0	0	0	2	2	1	1	1	2	1	2	3	3	2	3	0	2	1	0	1	1	1	1	1	1	3	1	1	2	2	2	2	3	1	1	3	1	3	3	1	3	1	4	3	0	0
984	0	32	3	1	0	0	3	2	2	1	3	3	1	2	2	1	2	2	1	2	2	0	2	2	2	1	2	2	1	1	0	3	3	1	3	4	1	1	2	4	1	2	4	4	4	3	1	0	1
985	0	57	4	1	0	0	2	6	0	0	0	0	0	0	0	0	0	0	0	0	0	0	0	0	0	0	0	0	0	0	0	4	3	0	3	4	0	0	4	4	4	4	4	3	4	4	4	0	0
986	1	22	3	0	1	1	2	1	1	3	3	3	3	3	1	3	2	2	1	1	1	0	1	1	0	1	1	1	2	2	2	1	1	2	2	1	2	2	4	3	2	2	3	3	1	3	1	0	0
987	1	37	3	0	0	1	4	7	0	0	0	0	1	1	0	0	0	1	1	1	1	1	2	2	0	1	0	1	4	3	3	4	4	3	4	4	3	3	1	1	1	1	1	1	1	1	1	0	0
988	1	27	3	0	0	1	3	1	3	2	3	3	3	3	2	2	2	1	1	3	1	0	0	1	1	0	0	2	2	1	0	3	2	1	1	1	1	1	2	1	1	2	1	3	1	3	1	0	0
989	0	38	4	1	0	0	0	1	3	1	2	2	3	2	3	2	1	3	3	3	1	2	2	0	2	3	2	2	2	1	1	3	3	1	3	3	1	0	3	4	1	2	4	4	4	3	2	0	1
990	1	19	4	0	1	1	3	8	0	0	0	0	0	0	0	0	1	1	1	1	0	1	2	2	1	0	0	0	4	3	4	4	4	4	4	4	3	4	1	2	1	2	1	1	1	1	1	0	0
991	1	40	4	1	0	0	3	1	2	2	2	1	2	2	2	2	2	2	1	2	1	2	1	2	1	2	0	2	2	2	2	3	1	1	3	3	1	1	4	4	2	3	4	4	4	4	4	0	1
992	0	18	4	0	0	1	2	24	2	2	2	2	2	2	2	2	2	2	2	2	2	2	2	2	2	2	2	2	0	0	0	4	2	2	2	2	2	2	2	4	3	4	1	4	1	2	1	0	0
993	0	55	5	1	0	0	2	1	1	1	3	2	2	3	2	0	2	0	1	3	1	2	2	0	0	0	1	1	3	4	2	3	4	1	4	2	2	0	4	4	1	4	3	2	2	3	1	0	0
994	1	39	1	1	0	0	3	3	1	3	2	2	2	1	1	2	1	1	0	3	2	0	1	1	0	1	0	3	1	1	1	3	1	2	2	3	1	1	2	4	2	2	4	4	3	3	3	0	0
995	1	30	4	1	0	0	2	1	2	3	2	3	2	1	3	2	2	1	2	1	1	0	1	0	0	1	2	3	1	2	0	4	3	1	4	3	1	0	3	4	3	3	4	3	2	3	3	0	0
996	1	35	5	1	0	0	2	3	3	3	3	3	2	1	1	1	1	1	3	1	3	0	1	1	1	1	0	1	0	0	0	3	3	1	4	3	1	0	2	4	2	2	4	4	1	4	4	0	1
997	1	42	5	1	0	1	2	2	3	3	3	2	2	2	1	2	2	2	1	3	3	0	2	1	2	1	0	2	2	2	3	2	2	1	2	2	1	2	3	4	1	3	4	4	3	3	1	0	1
998	0	31	4	1	0	0	3	5	3	1	3	1	2	2	3	1	2	1	3	2	0	0	2	0	0	0	2	2	1	1	2	4	3	0	1	3	1	0	3	4	1	2	2	2	1	1	1	0	0
999	0	50	4	1	0	0	4	2	1	1	3	3	3	2	3	1	2	2	3	3	3	0	3	3	0	3	2	3	1	1	0	4	4	0	0	3	0	0	3	1	1	4	4	4	4	4	4	0	1
1000	0	42	4	1	0	0	4	2	1	1	3	1	3	1	3	2	2	2	2	3	2	0	3	1	0	3	3	3	0	0	0	4	3	0	4	4	0	0	3	2	2	3	4	4	4	4	3	0	1
1001	1	20	4	0	1	0	4	6	1	0	0	0	0	0	1	0	0	1	0	0	1	1	2	1	0	0	1	1	4	4	4	4	4	3	3	4	3	3	1	1	1	1	1	1	1	1	1	0	0
1002	0	18	4	0	0	0	1	1	3	2	3	3	2	3	3	1	3	1	3	3	3	0	1	0	1	1	2	1	1	1	0	3	4	1	4	4	1	0	4	4	2	4	1	3	1	3	2	0	0
1003	1	38	4	1	0	0	4	10	3	2	3	3	2	2	3	3	3	3	1	3	0	0	2	0	0	1	0	3	1	1	0	1	1	1	1	3	1	1	3	3	2	3	4	4	4	4	4	0	0
1004	0	31	4	1	0	0	3	1	3	2	3	3	3	3	3	3	3	3	3	2	1	0	1	0	0	0	0	2	1	1	1	1	2	1	4	3	2	2	3	4	1	3	4	4	4	4	3	0	1
1005	1	35	4	1	0	0	4	5	1	1	2	2	2	1	0	3	2	3	1	1	2	0	2	1	3	3	1	1	3	1	1	2	3	2	2	2	1	1	3	4	2	3	4	4	4	2	1	0	1
1006	1	18	4	0	1	1	4	6	0	1	0	0	0	0	0	0	1	0	0	1	0	1	2	2	0	0	0	1	4	4	4	4	4	4	4	4	3	3	1	1	1	1	1	1	1	1	1	0	0
1007	1	45	4	1	1	0	4	8	1	0	0	0	0	0	1	0	1	1	1	1	1	1	1	2	1	0	1	0	3	3	4	4	3	4	4	4	4	3	1	1	1	1	1	1	1	1	1	0	0
1008	0	30	4	1	0	0	2	3	1	2	3	2	3	3	3	1	1	3	2	2	3	1	2	0	1	2	3	3	0	1	0	4	4	0	3	3	0	0	2	4	3	3	2	4	1	1	1	0	1
1009	1	49	3	1	0	0	4	6	3	3	2	3	1	3	2	2	1	3	3	1	1	0	1	0	0	1	0	1	2	0	0	4	1	0	2	4	1	0	3	4	1	1	4	1	3	4	3	0	1
1010	1	41	3	1	0	0	3	10	3	3	3	3	2	3	3	3	2	3	2	2	2	2	2	0	1	2	1	3	1	1	1	4	3	1	4	3	0	1	3	4	1	4	4	4	4	1	1	0	1
1011	1	30	4	1	0	0	2	6	2	3	3	1	1	2	2	3	2	3	2	3	2	0	0	1	1	1	1	1	2	1	2	2	2	1	3	3	1	1	3	4	1	3	4	2	4	2	3	0	1
1012	0	18	3	0	1	1	4	8	0	0	1	0	0	1	1	0	1	1	0	1	0	1	2	2	0	1	0	1	4	4	3	4	4	4	4	4	4	4	1	1	1	1	1	1	1	1	1	0	0
1013	0	28	3	0	1	0	2	3	2	2	2	2	3	3	3	2	2	2	1	1	1	2	2	2	1	2	1	2	1	2	1	2	1	1	2	2	1	0	3	4	2	4	3	4	1	3	3	0	0
1014	1	32	3	1	0	1	2	2	3	2	3	3	3	3	3	3	3	2	3	3	2	1	3	1	1	3	0	3	1	1	1	3	3	1	1	3	1	1	3	4	2	3	4	4	1	4	4	0	1
1015	1	40	4	1	0	0	2	3	2	2	3	2	3	2	2	2	2	2	2	3	2	1	2	2	2	2	1	3	1	1	1	3	3	1	3	3	1	1	3	4	4	4	4	4	4	4	3	0	1
1016	1	56	4	1	0	0	2	3	3	3	3	2	3	2	2	2	3	2	3	3	3	0	2	3	1	1	0	3	0	0	0	4	3	0	3	3	0	0	4	4	3	3	3	3	4	4	2	0	0
1017	1	36	4	0	0	0	3	4	2	1	3	3	1	1	1	3	1	2	1	3	2	0	1	3	1	2	3	2	0	0	0	1	1	1	1	1	1	1	2	4	1	3	1	4	1	1	1	0	0
1018	1	45	2	1	0	0	4	5	1	3	3	3	3	3	3	3	3	3	2	3	3	0	2	3	3	3	2	3	1	2	2	3	2	2	1	2	2	0	3	4	2	3	4	4	3	3	3	0	0
1019	1	36	3	1	0	0	4	10	3	2	3	3	3	3	3	3	3	3	3	3	3	3	1	1	1	1	0	3	1	1	1	4	2	1	4	4	1	0	1	4	1	1	2	1	1	1	1	0	0
1020	0	52	4	1	0	0	2	2	3	0	3	0	1	3	2	2	1	3	0	0	2	0	3	0	0	3	2	0	0	0	0	4	2	1	4	4	1	0	2	4	1	3	4	4	4	4	3	0	1
1021	0	38	1	1	0	0	4	4	3	1	3	2	1	3	3	2	2	2	3	3	2	0	2	1	0	0	1	1	0	0	0	0	2	0	3	3	0	0	3	4	3	4	4	4	3	4	3	0	0
1022	0	36	3	1	0	0	4	5	1	0	2	0	3	3	1	0	0	1	2	1	0	0	0	1	1	2	0	2	1	1	2	4	1	0	4	3	0	0	3	4	1	4	4	4	4	4	4	0	0
1023	1	45	3	1	0	0	1	1	3	3	3	3	3	3	3	2	3	3	3	3	3	1	1	3	0	1	0	3	1	1	0	3	2	0	3	2	1	0	3	4	2	3	3	4	4	4	3	0	1
1024	1	28	4	1	0	1	3	2	2	3	2	2	1	1	1	1	0	1	1	2	3	0	1	2	1	2	2	3	3	3	2	1	2	2	2	1	1	0	3	4	1	2	3	2	1	2	3	0	1
1025	0	43	2	1	0	0	3	3	1	1	3	2	1	3	2	1	2	2	3	3	2	0	1	2	2	2	1	2	1	2	2	1	2	1	2	3	1	1	1	1	1	1	3	1	1	2	1	0	0
1026	1	48	4	1	0	0	2	1	3	3	3	3	3	3	3	3	3	2	3	3	1	1	2	0	1	2	1	3	1	1	0	3	3	1	3	3	1	1	3	4	3	4	4	1	4	3	3	0	1
1027	1	37	4	1	0	1	4	2	3	1	3	2	1	3	2	1	2	2	1	2	1	0	2	1	0	0	1	2	1	1	2	3	2	1	2	2	2	0	2	4	2	2	4	4	4	4	3	0	1
1028	0	42	5	1	0	0	2	2	2	1	2	3	2	2	3	1	1	1	2	2	2	1	1	0	1	1	0	2	2	1	1	3	3	2	3	3	2	2	4	4	3	3	4	3	3	3	3	0	1
1029	0	31	4	1	0	0	4	3	0	1	0	0	0	3	3	1	1	1	3	1	0	0	0	0	0	0	0	0	0	0	0	4	4	0	4	4	0	0	3	4	3	4	4	4	4	4	4	0	1
1030	1	40	4	1	0	0	3	5	3	3	2	2	2	3	3	3	3	3	2	1	1	0	2	0	0	0	0	0	1	1	0	4	3	2	2	3	3	0	2	4	1	2	4	4	3	2	2	0	1
1031	0	18	3	0	1	0	4	7	0	0	0	0	1	1	0	0	0	1	1	1	1	1	2	2	0	1	0	1	4	3	3	4	4	3	4	4	3	3	1	1	1	1	1	1	1	1	1	0	0
1032	1	19	4	0	1	0	4	8	0	0	0	0	0	0	0	0	1	1	0	1	0	1	2	2	0	0	0	0	4	4	3	4	4	3	4	3	3	3	1	2	2	1	1	1	1	1	1	0	0
1033	1	33	4	1	0	1	2	2	2	2	2	2	2	2	2	1	2	1	2	2	2	0	1	1	0	1	1	1	1	1	1	1	2	1	2	2	1	1	3	4	2	4	4	4	4	4	4	0	1
1034	1	37	4	1	0	0	2	1	1	2	3	3	3	2	2	0	1	0	1	2	1	1	0	0	1	0	0	3	0	1	0	3	3	1	4	3	0	1	2	4	1	4	3	4	4	4	3	0	1
1035	0	32	4	1	0	1	4	3	1	3	1	3	1	2	2	1	1	1	3	2	2	0	1	0	1	0	2	1	3	2	2	3	4	2	2	2	2	2	3	4	1	2	3	4	4	1	1	0	1
1036	1	36	4	1	0	0	4	5	2	2	2	2	3	1	1	2	1	1	1	2	2	0	2	0	2	2	0	2	2	2	1	2	0	2	3	1	1	0	2	4	1	2	3	4	1	1	1	0	1
1037	1	19	4	0	1	0	3	8	1	1	0	0	0	0	0	1	1	1	1	2	1	1	2	2	0	0	0	0	3	4	4	4	4	4	4	4	4	3	1	1	2	1	1	1	1	1	1	0	0
1038	1	50	5	1	0	0	3	2	2	2	3	3	3	0	2	2	1	2	3	3	3	1	3	2	1	1	0	2	1	0	0	4	3	1	1	3	1	3	2	4	1	3	3	3	2	2	1	0	1
1039	1	25	3	0	0	0	2	1	2	1	2	2	2	2	1	1	1	1	1	1	1	0	1	1	0	3	1	2	2	2	0	2	1	0	1	1	1	0	2	4	1	2	1	3	1	3	2	0	0
1040	0	46	4	1	1	1	3	3	2	2	2	1	1	1	2	2	1	2	1	2	1	0	1	0	0	2	1	1	1	1	1	3	3	1	3	3	1	1	3	4	3	4	4	3	3	4	3	0	1
1041	0	19	4	0	1	0	3	7	0	0	0	0	0	0	1	0	1	1	1	2	1	1	2	2	0	0	0	0	4	4	4	3	4	3	3	3	4	3	1	1	2	1	1	1	1	1	2	0	0
1042	0	24	4	0	1	0	3	2	2	0	2	2	1	2	2	0	2	1	3	2	1	0	0	0	0	1	1	0	2	1	1	2	2	3	4	2	1	1	4	2	3	3	1	4	1	1	1	0	0
1043	0	30	4	1	0	0	3	3	2	2	3	2	2	2	2	1	2	2	2	1	1	1	0	0	1	0	0	1	1	0	0	3	3	1	3	2	1	0	4	3	3	4	4	3	3	3	3	0	1
1044	1	37	4	1	0	0	3	3	2	2	2	2	3	3	2	1	3	2	2	2	3	0	1	0	1	0	3	3	1	2	2	2	3	2	3	2	2	2	2	4	1	3	3	2	2	1	1	0	1
1045	1	48	4	1	0	0	4	4	3	3	3	3	3	3	3	3	2	2	2	1	0	0	1	0	0	2	0	3	0	0	0	4	3	1	3	3	1	0	3	4	2	4	4	1	4	4	4	0	0
1046	0	45	4	1	0	0	4	10	3	2	3	2	3	2	2	0	2	2	3	3	1	2	2	2	2	2	2	2	2	3	0	3	1	0	3	3	1	1	3	4	2	2	4	4	4	4	4	0	0
1047	1	38	4	1	0	0	2	2	3	3	3	3	3	2	2	3	2	1	2	1	2	0	1	1	1	2	0	2	1	2	1	3	3	1	3	3	1	0	3	4	1	2	3	4	1	2	1	0	0
1048	0	18	4	0	1	0	4	8	0	0	0	0	1	0	1	0	2	1	1	1	1	1	2	2	0	0	0	0	4	4	4	3	3	4	3	4	4	4	1	2	1	1	1	1	1	1	2	0	0
1049	1	36	5	0	0	0	3	2	1	1	1	1	0	2	2	1	0	0	1	1	2	1	2	1	2	2	1	2	2	3	3	3	2	2	1	2	2	3	2	1	1	3	1	4	1	1	1	0	0
1050	1	52	4	1	0	0	3	2	3	2	3	3	3	3	2	2	2	3	2	3	2	0	2	2	1	1	3	3	1	0	2	3	2	2	3	3	1	1	2	1	2	3	2	4	2	2	1	0	0
1051	1	30	4	1	0	0	2	1	2	3	1	1	0	2	1	3	1	0	0	1	0	0	0	0	1	0	0	1	2	2	1	2	2	1	1	1	2	2	2	4	1	2	4	3	1	1	1	0	1
1052	1	36	5	0	0	0	3	3	3	3	3	3	2	3	3	3	3	3	1	2	0	0	0	0	1	2	0	1	3	3	3	2	1	2	3	2	3	2	1	4	1	2	1	4	1	4	1	0	0
1053	0	26	4	0	0	1	4	8	0	1	0	0	0	0	1	1	1	0	1	0	1	1	2	2	0	1	0	0	4	4	4	4	4	3	4	4	3	3	1	2	1	2	1	1	1	1	1	0	0
1054	1	37	4	1	0	0	2	3	1	2	3	3	2	3	2	2	2	1	2	1	1	0	1	0	1	0	0	1	0	0	0	0	0	0	1	3	0	0	3	4	4	4	4	4	4	4	4	0	1
1055	1	18	3	0	1	0	4	8	0	0	0	0	0	0	0	1	0	2	1	1	1	1	2	1	0	0	0	0	4	4	3	4	4	4	3	4	3	4	1	1	1	1	1	1	1	1	2	0	0
1056	0	43	4	1	0	0	3	2	2	1	2	3	3	2	3	2	0	1	2	3	3	0	2	1	0	2	2	2	1	1	2	3	4	2	2	3	3	1	1	2	2	3	3	3	3	1	1	0	0
1057	0	31	2	1	0	1	2	1	1	2	2	1	3	1	1	1	1	0	1	2	2	0	2	1	1	1	2	2	0	1	1	2	1	1	1	2	1	1	3	4	2	2	4	3	4	3	1	0	1
1058	1	34	4	1	0	1	3	4	1	3	2	2	2	3	2	2	2	2	2	2	0	0	1	0	1	1	1	2	2	1	1	3	3	2	2	2	2	2	2	3	3	3	4	4	4	4	1	0	1
1059	1	33	4	1	0	0	2	1	3	3	3	3	3	2	2	3	2	3	2	3	3	1	1	3	1	3	3	3	1	1	1	2	2	1	2	2	1	1	1	4	1	2	3	4	4	1	1	0	1
1060	1	31	3	1	1	0	1	1	2	3	2	3	2	3	2	3	3	3	1	1	1	1	1	0	1	2	1	2	2	1	1	3	3	1	3	3	1	0	2	4	3	4	4	4	1	3	1	0	1
1061	1	48	3	1	0	0	3	2	2	1	3	3	3	3	2	1	2	2	3	2	1	1	2	1	1	2	1	1	2	1	0	3	4	0	3	3	1	1	2	4	1	2	3	2	4	3	3	0	1
1062	1	52	4	1	1	0	3	3	3	2	3	2	3	3	2	1	1	2	1	3	1	1	1	0	1	3	1	3	2	1	1	3	3	1	3	3	0	0	2	4	1	2	4	4	2	3	2	0	1
1063	0	45	1	1	0	0	3	4	1	1	3	2	2	2	2	2	2	2	2	3	3	1	1	0	1	1	1	1	1	1	1	3	2	1	3	3	1	1	3	4	2	3	4	4	4	4	3	0	1
1064	1	50	4	0	0	0	2	2	1	1	3	2	3	3	3	2	2	3	3	2	3	1	2	1	1	2	1	3	1	1	1	3	2	1	4	3	0	0	2	4	2	2	3	3	3	3	2	0	1
1065	1	36	4	1	0	1	2	2	3	3	3	3	3	2	2	2	2	3	1	3	1	0	1	0	0	1	0	1	2	2	0	2	3	3	2	2	1	1	3	4	1	4	4	4	4	4	3	0	1
1066	1	19	4	0	1	1	4	8	1	0	1	0	0	1	0	1	0	1	0	1	1	0	2	2	0	0	0	0	4	4	4	4	4	3	3	4	4	3	1	2	1	1	1	2	1	1	2	0	0
1067	1	23	2	1	1	1	3	8	0	0	0	1	0	0	0	0	1	0	0	1	0	1	2	2	0	1	1	1	4	4	4	4	4	4	4	3	4	3	1	2	2	1	1	1	1	1	1	0	0
1068	1	13	1	0	0	0	3	2	1	0	2	1	1	3	3	1	1	0	2	2	2	0	1	1	0	0	0	1	1	2	1	2	2	1	2	2	1	1	4	4	1	4	1	3	1	1	3	0	0
1069	1	19	4	0	0	1	2	2	0	2	1	1	0	2	0	2	2	2	1	1	3	0	0	0	1	0	2	2	1	0	0	4	1	0	3	3	1	0	2	3	1	3	4	4	1	4	1	0	0
1070	1	42	4	1	0	0	3	1	3	2	3	3	3	2	2	2	2	2	1	3	3	0	3	2	1	3	0	3	1	1	0	3	2	1	3	3	1	0	4	4	1	3	4	4	3	4	3	0	1
1071	1	45	4	1	0	0	2	1	3	3	3	3	2	2	3	3	2	2	3	3	2	1	2	2	1	1	1	3	1	1	1	4	4	1	3	4	1	1	4	4	3	4	3	4	3	3	3	0	0
1072	1	25	5	0	0	0	2	1	2	2	3	3	2	1	2	3	2	1	2	2	2	0	1	2	1	0	0	2	1	1	0	3	1	1	4	3	1	3	3	3	2	4	4	4	1	1	4	0	1
1073	1	35	4	1	0	0	2	3	1	1	3	3	3	2	2	1	2	3	2	3	0	0	1	0	0	1	0	3	1	1	0	2	2	0	2	3	1	0	4	4	1	3	4	4	4	4	4	0	1
1074	1	20	4	0	0	0	2	1	2	1	3	2	3	1	1	1	2	3	2	2	2	1	1	1	1	1	1	2	1	1	0	3	2	0	3	2	2	0	3	3	4	3	1	4	1	4	4	0	0
1075	1	49	4	1	0	0	4	10	3	1	3	3	3	1	1	1	2	1	1	2	2	1	1	1	1	1	1	1	1	1	0	3	0	1	1	1	1	1	4	4	1	3	4	3	3	3	3	0	1
1076	0	30	4	1	0	0	3	1	3	2	2	3	2	3	3	2	2	2	3	2	1	0	0	0	0	0	0	2	0	0	0	4	3	0	3	3	0	0	3	4	1	4	4	4	1	4	1	0	1
1077	1	19	4	0	0	0	3	2	3	3	2	1	2	3	1	3	3	2	1	2	3	0	1	1	0	1	1	3	1	2	2	3	3	1	2	2	2	1	4	3	4	4	1	3	1	4	4	0	0
1078	1	38	5	1	0	0	3	2	2	2	1	2	2	2	2	2	2	2	2	2	2	0	1	1	1	2	1	2	2	1	0	2	3	1	2	3	3	1	3	4	2	2	3	4	4	3	3	0	1
1079	1	49	3	1	1	0	4	4	3	2	2	2	2	2	2	2	2	3	3	3	2	1	2	3	3	3	3	2	1	1	2	3	2	2	1	2	2	2	3	4	1	2	3	3	2	2	2	0	1
1080	1	38	4	1	0	0	3	2	3	2	2	3	2	2	3	0	1	2	1	3	2	0	0	0	0	1	0	2	1	1	1	3	3	1	3	3	2	1	2	4	3	3	2	3	3	1	1	0	1
1081	1	25	5	0	0	0	2	1	2	2	3	2	2	1	3	3	2	2	3	2	2	0	1	0	1	1	0	1	1	1	0	0	1	1	2	2	0	1	3	3	4	4	4	4	1	4	4	0	0
1082	0	48	3	1	0	1	3	3	2	1	2	2	3	2	1	3	2	2	3	3	2	1	0	0	0	0	0	1	2	1	1	2	1	1	4	2	2	3	3	4	2	2	4	4	1	4	3	0	1
1083	1	46	4	1	0	0	2	2	3	2	3	3	3	2	2	2	2	2	2	3	2	0	1	1	1	0	1	3	2	1	0	3	3	1	3	3	1	1	3	4	2	2	4	4	4	4	4	0	0
1084	1	52	4	1	0	0	2	1	3	3	2	3	2	2	3	3	3	3	3	0	1	0	0	0	0	3	0	1	2	2	0	4	3	0	3	4	1	0	4	4	2	3	3	3	4	4	3	0	1
1085	1	19	3	0	1	1	4	8	0	1	1	1	0	0	0	0	1	2	1	1	1	0	0	2	0	0	0	0	4	4	3	3	3	4	4	3	4	3	1	1	2	1	1	2	1	1	1	0	0
1086	1	29	3	0	0	0	3	4	2	2	2	2	2	2	1	2	2	2	0	1	0	1	1	1	2	1	1	2	3	2	2	3	3	1	2	2	3	0	2	4	1	2	4	4	4	3	1	0	0
1087	1	18	3	0	1	0	3	8	0	0	0	1	0	0	0	0	1	0	0	1	0	1	2	2	0	1	1	1	4	4	4	4	4	4	4	3	4	3	1	2	2	1	1	1	1	1	1	0	0
1088	0	41	1	1	0	0	2	1	1	1	2	3	2	2	1	1	2	1	1	2	1	2	1	1	1	1	1	2	0	2	0	2	1	1	3	2	2	2	4	4	2	2	3	2	1	3	1	0	0
1089	1	24	1	1	0	0	0	1	2	1	2	2	2	3	3	1	1	1	1	3	3	0	1	3	1	3	1	3	1	1	0	2	2	1	1	2	1	0	2	4	1	2	4	3	4	2	2	0	1
1090	0	35	5	1	0	1	2	1	2	3	3	2	3	2	2	3	2	2	1	3	2	2	3	3	3	2	2	2	0	0	1	3	3	1	4	3	1	1	4	4	2	4	4	4	4	4	3	0	1
1091	0	29	4	1	0	1	4	12	0	0	3	3	1	3	3	0	1	0	1	2	0	0	0	0	0	1	0	0	0	0	0	4	3	0	3	4	0	0	4	4	2	4	3	1	4	1	3	0	1
1092	1	33	4	0	1	0	4	11	0	1	1	1	0	0	0	1	0	2	1	0	1	0	1	1	0	1	0	1	4	3	4	3	3	4	3	4	3	3	1	1	1	1	1	2	1	1	2	0	0
1093	1	40	4	1	0	1	2	3	2	3	2	2	1	3	2	3	2	2	1	1	0	0	1	0	1	3	0	3	1	0	0	2	2	2	3	3	1	1	3	4	2	4	3	4	3	4	2	0	0
1094	1	38	4	1	0	0	3	1	0	2	3	2	3	2	2	2	2	2	2	2	2	0	0	0	0	1	0	2	1	1	0	3	2	2	3	3	1	0	3	4	2	3	3	3	3	1	1	0	1
1095	1	32	4	1	0	0	3	1	3	2	1	2	2	2	1	2	2	3	3	1	1	1	1	1	1	2	1	2	1	1	1	3	3	1	3	3	1	2	2	4	1	4	4	4	4	1	2	0	1
1096	1	43	3	1	0	0	2	1	1	2	3	1	3	3	3	1	2	2	1	1	2	0	2	1	0	1	0	2	1	0	0	4	3	0	4	3	1	0	3	4	1	3	4	4	4	1	1	0	1
1097	1	50	5	1	0	0	2	1	3	2	3	2	2	2	3	2	2	3	2	2	2	1	3	1	1	1	1	3	1	1	0	4	3	1	3	3	1	2	3	4	2	3	3	3	3	3	3	0	1
1098	0	24	3	0	0	0	1	2	3	2	3	3	2	2	3	2	3	2	2	2	1	0	1	1	1	1	1	1	2	3	3	2	3	3	3	2	1	0	3	3	1	3	3	4	1	3	1	0	0
1099	1	37	2	1	0	0	2	1	1	2	2	1	1	2	1	0	1	1	2	3	2	3	2	3	0	1	1	2	2	1	1	2	2	2	1	1	2	0	1	4	1	1	4	4	4	4	4	0	1
1100	0	35	3	1	0	0	2	1	1	1	1	1	1	2	2	2	1	1	1	1	1	2	1	0	0	0	3	1	1	1	1	3	1	1	2	2	1	1	3	3	4	2	4	4	4	4	4	0	1
1101	1	48	4	0	1	0	3	2	2	2	3	3	2	1	2	2	1	2	1	2	1	0	3	2	0	3	0	2	1	3	0	4	1	1	3	3	1	0	2	4	2	3	1	4	4	4	3	0	0
1102	1	25	3	0	0	0	2	1	1	1	1	1	1	2	1	1	2	1	1	1	3	0	2	1	0	3	1	2	2	1	0	1	1	1	1	0	1	1	2	1	2	2	1	2	1	2	1	0	0
1103	1	50	3	1	0	0	3	3	3	3	3	3	3	3	3	3	3	3	3	3	3	0	3	2	0	0	2	3	0	0	0	0	1	0	4	4	0	0	3	4	4	4	4	4	4	4	4	0	1
1104	1	26	3	1	0	0	2	10	1	0	1	1	1	1	1	0	2	1	1	1	1	0	0	0	1	1	1	0	2	2	0	1	3	1	2	1	3	2	2	4	1	2	4	4	4	4	4	0	1
1105	1	40	4	1	0	0	2	1	3	2	2	3	3	3	3	3	3	1	3	3	2	0	1	0	0	1	0	1	1	1	1	1	1	1	3	3	1	1	3	4	3	4	3	4	4	4	4	0	0
1106	1	21	4	0	1	0	4	4	0	0	0	0	0	0	1	0	0	1	1	1	1	1	0	2	0	1	0	0	4	4	4	4	3	4	3	3	4	3	1	1	1	1	1	2	1	1	1	0	0
1107	0	46	3	1	0	0	3	2	3	1	1	2	3	3	1	1	1	2	1	2	1	1	1	2	0	3	0	0	2	2	0	2	2	2	3	3	1	1	3	4	2	2	4	4	1	1	1	0	1
1108	0	19	4	0	1	0	4	8	0	0	0	0	0	0	0	0	0	1	0	1	1	1	2	2	0	0	0	0	4	3	4	3	4	4	4	3	3	3	1	1	1	1	1	1	1	1	1	0	0
1109	1	52	4	1	0	0	3	3	3	3	2	3	3	2	3	3	3	3	3	3	2	0	1	3	1	1	0	3	2	1	0	3	3	0	3	2	2	0	4	4	2	3	4	4	4	4	3	0	1
1110	1	42	2	1	0	0	4	5	3	2	3	3	3	3	3	2	3	3	3	3	3	2	0	2	0	1	1	3	1	1	1	3	2	2	4	4	1	0	3	4	1	4	4	4	4	4	4	0	1
1111	0	19	4	0	0	0	2	1	2	2	2	2	3	2	2	1	1	1	1	1	1	1	3	1	1	2	1	3	2	3	2	3	4	2	3	2	1	2	2	3	1	1	1	4	2	3	2	0	0
1112	0	44	4	1	0	0	4	8	1	2	2	3	1	3	3	3	3	3	2	3	1	2	0	0	0	0	0	2	0	1	1	3	3	1	3	2	1	1	4	4	2	2	3	3	3	1	1	0	1
1113	1	50	5	1	0	0	3	2	3	2	3	3	2	2	2	2	2	3	3	3	3	2	2	2	2	3	3	3	1	1	1	2	2	2	3	2	3	2	3	4	1	3	4	4	4	4	3	0	1
1114	0	22	4	0	1	0	3	8	0	0	1	0	0	0	0	0	1	1	1	1	1	1	2	2	0	0	0	0	4	4	3	3	3	4	3	3	4	3	1	1	1	1	1	1	1	1	2	0	0
1115	0	44	4	1	0	1	2	1	0	1	3	3	1	1	1	0	0	0	0	0	0	0	0	0	0	0	0	0	0	0	0	4	3	1	1	4	1	0	4	4	3	2	4	3	3	4	4	0	1
1116	0	58	4	1	1	0	4	5	2	2	2	2	2	3	2	2	2	2	2	2	2	0	2	2	0	0	0	1	2	2	2	2	3	2	1	4	2	2	4	4	4	4	4	4	4	4	4	0	1
1117	0	32	4	1	0	1	4	4	3	3	3	3	2	3	3	1	2	3	0	2	1	2	0	0	0	1	0	2	1	0	0	4	1	1	3	4	2	1	3	4	4	4	4	4	4	4	4	0	1
1118	1	18	3	0	1	1	4	8	0	1	0	0	1	1	0	1	1	1	0	1	1	1	2	2	0	0	1	0	3	4	3	4	4	4	4	4	3	3	1	1	1	1	1	1	1	1	1	0	0
1119	1	25	5	0	1	1	4	5	0	1	0	0	0	1	1	1	1	1	1	1	1	1	2	2	1	1	1	0	3	4	4	4	4	4	3	4	3	4	1	1	1	1	1	1	1	1	1	0	0
1120	0	22	4	0	0	0	2	1	2	2	2	2	1	2	2	0	1	2	3	0	0	0	0	0	0	0	0	0	0	0	0	4	4	0	4	4	0	0	3	3	3	3	1	4	1	3	3	0	0
1121	1	24	4	0	0	1	3	12	1	3	3	3	2	3	3	2	2	2	2	2	2	3	2	2	0	1	1	2	2	2	1	2	1	1	1	1	2	0	3	4	2	2	4	4	1	3	3	0	1
1122	1	41	4	1	0	1	3	4	1	2	2	1	2	1	1	1	1	0	0	2	1	0	1	1	1	2	0	3	2	2	2	2	2	2	1	1	3	1	3	4	3	1	3	1	1	2	1	0	1
1123	1	50	2	1	1	0	4	4	3	2	3	3	3	3	3	2	3	3	3	3	1	0	2	3	2	2	0	2	0	1	0	4	1	1	3	3	0	0	4	4	2	3	4	4	4	4	4	0	1
1124	1	19	4	0	1	1	4	8	0	1	0	1	0	1	0	0	1	1	1	1	1	0	2	1	0	0	1	0	3	4	4	4	4	3	4	4	3	3	1	1	2	1	1	1	1	1	1	0	0
1125	0	41	3	1	0	0	2	2	2	3	3	3	3	2	3	3	3	2	3	3	3	3	3	2	0	2	1	2	1	0	0	4	3	2	0	3	0	0	4	4	1	3	4	4	4	1	1	0	1
1126	1	30	3	0	0	0	2	1	1	3	3	3	3	2	3	2	2	2	3	1	1	0	2	1	2	2	0	2	1	1	1	3	2	0	4	3	0	0	3	4	3	3	1	3	2	1	1	0	0
1127	1	48	3	1	0	0	3	2	3	2	3	2	2	2	2	2	2	2	2	2	2	1	1	1	0	1	1	2	1	0	1	3	2	1	2	2	1	0	2	4	3	3	4	3	3	3	3	0	0
1128	1	20	3	0	1	0	4	8	0	0	0	0	1	0	1	0	2	1	1	1	1	1	2	2	0	0	0	0	4	4	4	3	3	4	3	4	4	4	1	2	1	1	1	1	1	1	2	0	0
1129	1	49	4	1	0	0	4	6	3	1	2	2	2	3	1	1	1	2	1	3	2	0	2	1	0	2	0	2	3	3	3	2	3	2	2	2	3	2	3	4	4	4	4	4	3	3	3	0	1
1130	1	23	4	0	0	0	3	2	1	2	2	1	1	1	1	2	1	1	1	1	1	0	1	1	1	1	0	1	0	0	0	2	0	0	0	2	2	1	2	3	2	2	3	3	1	4	3	0	1
1131	1	27	3	1	1	0	2	5	1	3	2	2	1	1	1	2	1	3	2	2	2	1	1	1	2	1	2	2	3	2	2	1	2	2	2	1	2	1	3	2	1	4	4	4	1	1	4	0	1
1132	0	29	4	1	0	0	1	1	1	3	2	1	0	2	2	2	1	3	0	3	3	2	0	3	3	1	3	1	3	3	2	1	1	3	2	2	1	2	3	4	1	3	3	3	1	4	1	0	1
1133	0	27	5	0	1	0	3	6	2	1	2	2	2	2	2	2	2	2	2	2	2	0	1	1	0	1	1	1	1	1	0	3	3	1	3	3	1	0	3	3	3	1	1	3	1	3	1	0	0
1134	1	45	4	1	0	0	4	5	3	3	3	3	3	3	3	3	3	3	1	3	0	0	0	0	1	1	0	2	1	1	0	4	2	1	4	4	0	0	2	4	2	4	2	4	4	4	3	0	1
1135	1	24	4	0	0	0	2	2	1	2	1	1	2	1	0	0	2	2	1	3	3	2	2	3	2	1	0	0	1	1	1	2	3	2	4	2	0	1	3	3	1	2	1	3	1	1	1	0	0
1136	0	32	4	1	0	0	1	1	2	2	3	3	1	3	3	2	3	2	2	3	2	2	2	0	0	2	2	2	1	0	0	3	3	0	4	3	0	0	3	4	1	2	4	4	4	4	3	0	1
1137	1	18	4	0	1	1	4	8	0	1	0	0	1	1	0	1	1	1	0	1	1	1	2	2	0	0	1	0	3	4	3	4	4	4	4	4	3	3	1	1	1	1	1	1	1	1	1	0	0
1138	0	38	5	1	0	0	2	2	1	2	3	3	3	1	2	1	1	2	1	1	1	0	0	0	0	1	0	1	1	1	1	1	2	1	3	2	1	1	2	4	3	4	4	4	3	4	3	0	1
1139	0	37	3	1	0	1	3	5	1	2	2	1	1	1	1	2	1	1	1	1	1	1	1	0	1	1	1	1	1	1	1	2	2	1	1	1	1	1	2	4	2	4	3	4	3	3	2	0	1
1140	0	21	4	0	1	0	4	7	0	0	0	0	1	1	0	0	0	1	1	1	1	1	2	2	0	1	0	1	4	3	3	4	4	3	4	4	3	3	1	1	1	1	1	1	1	1	1	0	0
1141	1	36	3	0	0	0	2	1	1	2	3	3	3	3	3	3	3	3	3	3	1	0	1	0	1	0	0	1	1	1	1	1	1	1	1	3	1	1	2	4	4	4	4	3	4	3	3	0	0
1142	1	36	4	1	0	1	2	1	3	2	3	3	3	3	3	2	2	2	2	3	3	1	2	2	0	1	0	3	1	1	0	3	3	0	3	3	1	0	3	4	1	4	4	4	4	3	3	0	1
1143	1	56	4	1	0	0	2	1	2	2	3	3	3	3	3	2	2	2	2	2	1	0	3	2	1	3	2	3	1	0	0	0	1	0	4	3	0	0	3	4	3	3	4	3	3	3	3	0	0
1144	1	58	3	1	0	0	1	1	3	2	3	3	3	3	3	2	2	2	3	3	3	0	2	2	2	3	2	3	0	0	0	4	3	0	4	4	0	0	3	4	3	2	4	1	1	4	4	0	1
1145	1	44	4	0	0	0	2	1	3	3	2	2	1	1	3	3	2	2	1	2	2	0	1	2	2	2	2	3	1	1	1	3	3	0	1	3	2	0	4	4	4	4	3	4	3	4	4	0	1
1146	1	39	5	1	0	0	3	2	2	3	3	3	3	3	3	3	3	3	3	3	2	0	2	2	2	2	0	2	3	2	2	3	2	2	3	3	2	2	2	4	1	3	3	4	3	3	2	0	1
1147	1	52	3	1	0	0	2	4	3	1	3	2	3	3	3	2	3	2	3	3	3	0	2	1	1	3	0	3	0	0	0	3	1	0	3	3	0	0	2	4	2	2	4	4	4	2	3	0	1
1148	0	37	4	1	0	0	2	2	1	1	3	2	1	1	2	1	1	1	1	3	1	3	1	2	1	1	1	2	1	2	2	1	1	2	1	1	1	2	1	4	1	2	2	4	2	1	1	0	0
1149	1	31	3	1	0	0	2	1	2	2	3	3	2	2	2	1	3	3	2	2	1	0	1	1	0	1	1	2	1	0	0	3	3	0	2	3	1	0	2	4	2	3	4	4	1	3	1	0	0
1150	0	47	4	1	1	0	2	2	1	0	2	1	2	3	3	2	1	2	1	2	3	0	2	0	1	0	0	2	1	1	0	3	2	1	2	2	1	1	2	4	1	3	3	3	2	2	1	0	1
1151	1	42	2	1	0	0	2	1	2	1	3	3	3	3	3	2	3	1	1	3	1	0	1	1	0	1	1	3	1	1	1	4	4	1	4	3	1	1	2	4	1	2	4	2	4	1	1	0	1
1152	1	18	3	0	1	0	3	8	0	0	0	1	0	0	0	0	1	0	0	1	0	1	2	2	0	1	1	1	4	4	4	4	4	4	4	3	4	3	1	2	2	1	1	1	1	1	1	0	0
1153	1	50	3	1	0	0	3	3	3	1	2	2	1	2	2	2	2	1	3	3	2	0	2	1	1	2	0	1	2	2	1	1	2	2	3	3	1	1	2	4	1	2	4	3	4	4	4	0	1
1154	1	30	4	1	0	0	3	5	1	2	2	2	2	2	2	2	2	1	2	3	2	0	1	1	2	2	1	2	1	1	1	3	3	1	3	2	1	1	3	4	3	4	4	4	4	4	4	0	1
1155	1	45	3	1	0	1	2	2	2	2	3	3	3	1	3	2	1	2	1	3	2	0	0	0	2	0	0	3	0	0	0	1	1	0	4	4	1	1	3	4	1	2	4	4	4	4	4	0	0
1156	1	52	1	0	0	1	4	1	3	1	2	2	3	0	2	2	2	0	0	0	1	3	2	2	0	3	2	3	1	2	1	2	2	0	3	2	1	0	1	4	1	1	1	1	1	1	1	0	0
1157	1	22	4	0	1	0	3	8	0	0	0	0	0	0	0	0	1	1	1	1	0	1	2	2	1	0	0	0	4	3	4	4	4	4	4	4	3	4	1	2	1	2	1	1	1	1	1	0	0
1158	1	40	3	1	0	0	2	1	3	3	3	3	3	2	3	3	3	2	2	2	1	0	0	2	1	1	0	3	1	0	1	3	3	1	3	3	2	1	4	4	4	4	4	4	4	4	3	0	1
1159	0	40	4	1	0	1	3	8	1	0	3	2	3	2	3	0	1	0	3	3	1	1	1	3	0	1	2	1	3	3	3	3	2	2	3	2	3	3	4	4	1	2	3	2	2	2	2	0	1
1160	0	22	4	0	1	0	4	5	0	1	0	0	0	1	1	1	1	1	1	1	1	1	2	2	1	1	1	0	3	4	4	4	4	4	3	4	3	4	1	1	1	1	1	1	1	1	1	0	0
1161	1	42	4	1	0	0	2	1	3	2	3	3	3	1	0	1	1	2	3	3	0	0	3	1	0	3	1	3	2	2	2	3	1	1	3	2	1	0	2	4	1	3	2	4	1	1	1	0	0
1162	0	18	3	0	1	1	4	8	0	1	0	1	0	1	0	0	1	1	1	1	1	0	2	1	0	0	1	0	3	4	4	4	4	3	4	4	3	3	1	1	2	1	1	1	1	1	1	0	0
1163	1	39	4	1	0	0	3	4	2	2	3	3	3	2	3	2	2	3	3	2	2	0	1	1	1	1	0	1	0	0	0	4	4	0	4	4	0	0	3	4	4	3	4	4	4	4	3	0	1
1164	1	24	5	0	1	0	2	2	3	1	3	1	2	2	2	1	2	1	1	2	1	0	0	0	0	1	0	1	0	0	0	3	3	1	3	3	2	1	2	3	2	3	4	4	1	1	1	0	1
1165	1	45	3	1	0	1	3	5	3	1	3	2	3	2	2	2	2	2	2	2	2	2	2	2	1	1	1	1	2	2	2	2	2	2	3	2	2	2	2	4	2	2	3	3	3	3	3	0	1
1166	1	32	3	1	0	1	2	1	3	3	3	3	1	3	3	3	1	3	3	2	3	0	0	3	0	0	0	3	0	0	0	4	2	2	3	4	0	0	4	4	4	4	4	4	4	4	4	0	1
1167	1	41	3	0	0	0	4	10	2	2	3	3	2	2	2	2	2	3	2	2	1	1	2	1	1	2	1	2	0	1	0	3	1	0	4	4	1	0	3	1	2	4	4	4	4	4	1	0	0
1168	1	26	4	0	0	0	4	18	1	3	3	3	1	3	3	2	3	1	3	1	1	0	0	1	0	0	0	3	1	1	1	4	3	1	4	3	1	1	2	3	1	3	4	4	1	4	1	0	1
1169	1	26	3	1	0	0	2	1	2	1	3	2	3	2	2	2	2	2	1	1	1	1	3	1	2	2	1	1	1	1	0	3	1	1	3	3	1	1	2	4	1	3	4	4	1	1	1	0	1
1170	1	44	4	0	1	0	3	4	3	3	3	3	3	3	3	3	3	3	3	3	3	2	3	3	1	2	1	3	1	1	1	3	3	2	3	3	0	0	3	4	1	3	1	1	4	4	3	0	0
1171	0	18	3	0	1	0	4	8	1	1	0	0	0	1	0	0	1	0	1	1	1	1	2	2	0	0	0	1	3	4	4	4	4	3	4	4	3	3	1	1	1	1	1	1	1	1	1	0	0
1172	1	23	2	1	0	0	2	2	1	2	1	1	2	1	2	3	1	1	2	1	3	0	0	0	1	1	1	1	1	0	0	1	1	1	3	2	1	0	2	4	3	3	4	4	4	4	4	0	1
1173	1	49	4	1	0	0	3	4	3	2	3	3	3	2	3	2	2	2	2	3	1	0	2	1	0	1	0	3	2	1	2	3	3	2	2	2	2	0	3	4	2	3	3	3	3	3	3	0	1
1174	1	45	3	1	0	1	1	1	3	3	3	3	3	3	3	2	3	0	3	3	0	0	2	0	2	2	0	2	1	1	0	3	3	1	3	3	1	1	3	4	1	2	3	4	3	2	1	0	0
1175	0	31	3	1	0	0	3	5	2	0	1	1	2	1	1	1	1	0	1	1	0	1	1	1	1	2	1	2	1	0	0	4	1	0	3	2	0	0	2	4	1	3	4	4	4	3	4	0	1
1176	1	36	5	1	0	0	4	8	0	0	0	0	0	0	0	1	0	2	1	1	1	1	2	1	0	0	0	0	4	4	3	4	4	4	3	4	3	4	1	1	1	1	1	1	1	1	2	0	0
1177	1	42	3	1	0	1	2	1	3	3	3	3	3	2	2	2	2	1	3	2	2	0	1	2	1	1	0	3	1	0	0	4	3	1	3	3	1	1	3	4	3	4	4	4	4	4	3	0	1
1178	1	38	3	1	0	0	4	2	1	1	3	3	3	0	3	3	3	3	3	3	2	0	3	2	0	0	0	3	1	0	0	0	1	1	3	2	0	0	3	4	1	3	4	4	3	4	3	0	0
1179	1	22	4	0	1	1	3	8	0	0	0	0	0	0	0	0	1	1	1	1	0	1	2	2	1	0	0	0	4	3	4	4	4	4	4	4	3	4	1	2	1	2	1	1	1	1	1	0	0
1180	1	32	5	1	0	0	3	3	3	3	2	3	3	2	2	1	3	2	2	3	1	0	1	0	0	1	0	2	1	0	0	3	2	2	4	3	0	1	2	4	1	3	3	3	1	1	1	0	1
1181	1	52	4	1	0	0	2	1	2	2	3	3	3	2	2	1	2	2	3	1	2	0	2	0	1	1	1	2	1	1	0	3	2	1	4	3	1	1	3	4	2	3	3	4	3	3	2	0	1
1182	1	42	4	1	0	0	3	2	3	2	3	3	3	3	2	3	3	2	3	2	2	0	2	1	2	1	0	3	1	1	1	3	3	1	3	3	1	1	3	4	3	2	4	4	3	3	3	0	1
1183	0	26	4	0	0	0	3	2	3	2	1	2	2	3	2	2	2	3	3	3	0	0	1	0	1	2	1	3	1	3	0	2	2	1	3	2	1	1	2	4	2	4	1	4	1	3	2	0	0
1184	1	45	2	1	0	0	0	1	1	2	3	3	3	2	2	2	2	2	3	1	3	0	2	2	1	0	2	3	0	0	0	0	0	0	0	0	0	0	3	4	3	3	3	4	4	3	3	0	1
1185	1	33	3	1	0	0	3	5	2	2	2	2	2	2	3	2	2	2	1	2	1	0	0	0	1	1	0	3	0	0	0	0	4	0	4	4	0	0	4	4	3	4	4	4	4	4	4	0	1
1186	1	39	3	1	0	0	3	2	3	2	3	2	3	2	3	2	2	3	3	2	2	0	1	1	1	1	0	2	1	1	0	0	1	0	4	4	0	0	3	4	3	4	4	3	4	3	2	0	1
1187	1	37	4	1	0	1	3	6	2	2	2	3	1	1	1	2	2	2	0	1	0	0	0	0	1	0	1	1	1	1	1	1	3	1	2	2	2	1	2	4	1	2	4	4	4	4	2	0	0
1188	1	18	4	0	1	0	3	6	0	1	0	0	0	0	0	0	1	1	1	1	1	1	2	2	0	1	1	0	4	4	4	4	4	4	4	3	3	4	1	1	1	1	1	1	1	1	1	0	0
1189	0	18	4	0	1	1	4	5	0	0	1	0	1	0	0	0	1	0	0	1	1	1	1	0	0	0	0	1	4	4	3	4	3	3	4	3	3	4	1	2	1	2	1	1	1	1	2	0	0
1190	1	27	3	1	0	1	3	3	3	3	3	3	3	2	2	3	2	3	2	3	3	3	3	3	2	2	2	3	1	2	0	3	2	1	4	3	2	2	3	4	1	4	4	4	1	2	3	0	1
1191	0	30	3	1	0	0	4	8	1	0	1	1	0	0	0	0	0	1	0	1	1	0	1	0	0	0	0	1	4	4	4	3	4	4	4	4	3	4	1	2	1	1	1	2	1	1	1	0	0
1192	1	37	4	1	0	0	2	2	1	2	2	2	2	2	1	2	2	2	1	2	1	1	1	1	1	1	0	2	2	2	3	2	2	3	3	2	3	3	3	4	3	4	4	4	4	4	3	0	1
1193	1	52	4	0	0	0	0	2	2	1	3	2	3	2	3	2	2	2	2	3	1	1	3	3	2	3	1	3	1	0	0	3	0	0	3	3	1	0	2	1	1	1	3	4	1	2	2	0	0
1194	1	50	3	1	0	0	2	2	3	0	3	3	2	2	2	3	2	2	1	3	2	0	1	2	2	2	3	3	3	2	2	2	1	3	2	2	1	2	3	4	1	3	4	4	4	4	4	0	1
1195	0	30	3	1	0	0	2	1	1	3	3	2	3	3	3	3	3	1	3	3	0	0	0	0	0	0	0	3	2	0	0	4	3	0	4	3	1	0	3	4	2	2	4	4	4	4	3	0	0
1196	1	37	5	0	0	0	3	2	3	3	3	3	3	2	3	3	3	3	3	1	3	0	3	0	2	2	0	3	0	1	0	4	4	0	3	4	1	0	3	4	3	4	4	4	4	4	1	0	1
1197	1	24	4	0	1	0	2	1	2	2	3	2	3	1	2	1	1	1	2	1	2	0	1	1	2	1	1	2	1	1	0	2	1	0	3	2	1	0	3	3	4	3	3	3	1	3	3	0	0
1198	1	51	4	1	0	0	3	1	3	2	3	3	3	2	3	3	3	3	1	2	0	0	1	1	0	1	0	0	1	2	0	4	4	0	4	4	0	0	2	4	1	3	4	2	4	4	4	0	1
1199	1	30	3	1	1	1	4	8	0	0	0	1	0	0	0	0	2	1	0	1	1	0	0	0	0	0	1	0	4	4	4	3	4	4	4	4	3	3	1	1	2	1	1	1	1	1	1	0	0
1200	1	46	4	1	0	0	2	1	1	1	3	1	1	1	1	1	1	1	1	1	1	0	1	1	1	1	1	1	0	0	0	0	1	1	3	3	0	1	3	4	2	2	4	4	4	4	4	0	0
1201	0	27	4	1	0	0	2	6	2	2	3	0	3	3	3	2	3	3	3	3	3	0	2	0	0	1	2	3	1	3	0	4	0	1	4	3	3	1	4	4	1	4	3	3	1	3	3	0	1
1202	0	43	5	1	0	0	2	3	1	1	2	1	1	1	2	1	1	1	2	1	1	2	1	2	1	1	2	1	1	3	2	3	2	2	3	1	2	3	2	4	1	2	3	2	2	2	2	0	0
1203	0	31	3	0	0	0	2	1	3	1	3	3	1	3	3	2	3	3	3	3	3	0	1	0	1	1	0	3	1	1	0	3	3	1	3	4	1	0	2	2	4	4	1	4	1	4	4	0	0
1204	1	42	4	1	0	0	3	5	3	3	3	3	3	3	3	3	3	3	3	3	3	0	2	1	1	1	1	3	2	2	1	1	2	1	3	3	1	1	3	4	2	3	4	4	3	3	3	0	1
1205	0	50	2	1	0	0	3	2	2	2	3	2	1	2	3	3	2	1	3	3	2	3	2	0	0	1	0	1	0	0	0	4	2	0	4	4	0	0	2	4	1	4	4	3	2	3	3	0	1
1206	0	42	3	1	0	1	1	1	1	0	3	3	3	3	2	0	1	1	3	3	2	2	3	0	0	3	0	2	0	1	0	4	3	1	4	3	0	1	2	4	1	4	2	4	4	4	4	0	0
1207	1	19	3	0	1	0	3	8	0	0	0	1	0	0	0	0	1	0	0	1	0	1	2	2	0	1	1	1	4	4	4	4	4	4	4	3	4	3	1	2	2	1	1	1	1	1	1	0	0
1208	0	25	5	1	1	0	4	8	0	1	1	1	0	0	0	0	1	2	1	1	1	0	0	2	0	0	0	0	4	4	3	3	3	4	4	3	4	3	1	1	2	1	1	2	1	1	1	0	0
1209	0	27	4	0	0	1	3	2	2	2	2	2	3	3	3	2	1	2	3	2	0	1	0	0	0	0	0	0	1	1	0	4	2	0	4	3	0	1	4	1	1	4	1	4	1	3	1	0	0
1210	0	46	4	1	0	0	1	2	3	2	3	3	3	3	3	3	3	3	3	3	3	0	0	0	1	0	0	0	0	0	0	4	3	0	4	4	0	0	3	4	4	4	4	4	4	4	4	0	1
1211	1	56	4	1	0	0	3	2	3	3	3	2	3	2	3	2	2	2	3	2	1	0	1	1	2	2	1	2	1	1	0	3	3	1	3	3	0	0	3	4	3	3	3	3	4	4	3	0	0
1212	1	46	5	1	0	1	3	2	3	3	3	2	2	3	3	2	2	2	2	2	2	1	2	2	1	2	2	1	1	1	1	3	2	2	3	2	2	2	2	4	3	3	4	3	2	1	1	0	1
1213	0	38	5	1	0	1	4	3	1	0	0	0	1	0	0	0	1	1	1	1	0	1	0	1	1	0	0	1	4	4	4	4	3	4	3	4	4	4	1	1	1	1	1	2	1	1	1	0	0
1214	0	36	3	1	0	0	3	2	2	1	3	2	2	2	2	1	1	1	1	2	2	0	1	1	1	1	1	1	1	0	2	4	3	0	4	4	0	1	2	1	1	4	4	4	3	3	1	0	1
1215	1	10	0	0	0	1	2	2	1	0	3	2	2	0	1	1	1	2	1	3	1	1	1	3	1	3	1	3	1	1	2	2	3	3	3	2	1	0	3	4	2	3	1	4	1	1	3	0	0
1216	1	38	3	1	0	0	4	18	3	3	1	2	1	1	1	1	1	2	3	2	1	3	1	0	0	1	0	1	3	2	2	2	2	2	2	2	1	2	3	4	2	2	3	4	3	3	1	0	1
1217	1	64	3	1	0	0	3	4	0	0	3	3	0	3	3	0	0	0	0	0	3	0	0	0	0	0	0	0	2	0	0	0	2	0	4	4	0	1	3	4	2	2	4	3	3	4	3	0	1
1218	0	18	4	0	1	1	3	5	0	0	0	1	0	0	0	0	0	1	1	2	1	1	2	2	0	0	0	0	4	4	4	3	4	4	4	4	4	3	1	1	1	1	1	2	1	1	1	0	0
1219	1	52	4	1	0	0	2	1	1	1	3	1	3	3	3	1	1	1	1	3	1	0	0	1	0	1	0	2	1	0	1	4	2	1	4	4	0	1	4	4	2	4	4	4	4	4	4	0	1
1220	0	32	4	0	0	0	3	2	3	1	0	1	0	2	2	1	2	0	1	2	1	0	1	1	1	0	2	2	1	1	0	0	3	0	4	4	1	0	3	1	2	2	2	4	1	1	1	0	0
1221	0	40	2	1	0	1	3	13	3	3	2	2	1	1	1	3	2	3	2	2	1	2	2	1	0	3	0	1	1	2	3	1	2	1	2	2	1	3	2	4	2	3	4	4	3	4	2	0	0
1222	1	18	4	0	0	0	2	1	1	2	3	2	2	3	2	2	2	2	1	2	2	0	1	1	0	1	1	2	2	1	0	4	1	1	3	2	1	1	3	1	2	2	1	4	1	1	1	0	0
1223	0	22	4	0	1	1	4	9	1	1	0	0	0	0	0	0	1	1	1	1	1	0	1	0	1	0	0	0	3	4	3	4	4	3	4	4	3	4	1	1	1	1	1	1	1	1	1	0	0
1224	0	45	4	1	0	1	2	2	1	1	2	2	1	3	3	2	2	2	3	2	2	1	1	1	1	1	0	1	1	1	0	3	2	1	3	3	1	1	4	4	1	2	3	3	3	4	3	0	1
1225	0	55	3	0	0	0	4	5	2	2	2	1	1	3	2	2	1	0	1	1	2	3	2	2	2	1	2	2	3	2	2	1	2	2	2	2	2	2	4	4	2	3	4	1	1	4	3	0	0
1226	0	21	4	0	1	1	3	5	0	0	0	1	0	0	0	0	0	1	1	2	1	1	2	2	0	0	0	0	4	4	4	3	4	4	4	4	4	3	1	1	1	1	1	2	1	1	1	0	0
1227	1	45	2	1	0	0	4	5	3	3	3	3	2	3	3	1	2	2	2	2	3	0	0	3	0	3	3	3	1	3	3	1	0	3	1	1	1	1	1	2	1	1	2	4	2	1	1	0	0
1228	0	25	2	0	0	1	2	2	3	1	3	3	2	1	1	1	1	3	0	1	0	3	0	1	1	0	1	0	1	1	0	4	1	1	4	3	0	1	3	2	1	2	1	3	1	1	1	0	0
1229	1	36	4	1	0	0	3	1	3	2	2	3	3	2	2	2	2	2	2	2	2	0	2	0	0	2	0	2	1	1	0	2	3	2	3	2	1	1	3	4	3	4	4	4	4	4	1	0	0
1230	1	20	4	0	1	1	4	6	1	0	0	0	0	0	1	0	0	1	0	0	1	1	2	1	0	0	1	1	4	4	4	4	4	3	3	4	3	3	1	1	1	1	1	1	1	1	1	0	0
1231	1	52	4	1	0	0	2	2	3	3	3	3	3	3	3	3	2	2	3	1	2	1	2	1	1	3	0	3	2	1	1	3	2	1	3	2	0	0	3	4	2	3	4	3	3	3	3	0	1
1232	1	24	4	0	1	0	4	5	0	0	1	0	1	0	0	0	1	0	0	1	1	1	1	0	0	0	0	1	4	4	3	4	3	3	4	3	3	4	1	2	1	2	1	1	1	1	2	0	0
1233	0	48	3	1	1	0	2	2	3	1	3	1	3	1	3	1	2	1	3	1	1	0	1	1	1	0	0	3	1	0	0	4	3	1	3	4	1	0	3	2	1	4	4	4	4	4	4	0	0
1234	1	29	4	1	0	0	3	8	0	0	1	0	0	0	0	0	1	1	1	1	1	1	2	2	0	0	0	0	4	4	3	3	3	4	3	3	4	3	1	1	1	1	1	1	1	1	2	0	0
1235	1	58	4	1	0	1	3	2	2	1	3	2	2	3	1	0	1	1	1	2	1	0	1	0	1	1	0	2	0	0	0	4	1	1	3	3	1	0	2	4	1	3	4	2	4	3	3	0	1
1236	1	39	5	1	0	1	2	3	3	1	3	2	2	3	3	2	2	2	3	3	1	0	2	2	1	3	1	1	1	1	1	3	3	1	3	3	0	1	4	4	1	3	3	3	3	3	2	0	1
1237	1	22	4	0	1	1	4	8	0	0	0	0	0	0	0	0	1	1	0	1	0	1	2	2	0	0	0	0	4	4	3	4	4	3	4	3	3	3	1	2	2	1	1	1	1	1	1	0	0
1238	1	18	4	0	0	0	2	1	0	1	3	2	2	1	1	1	1	3	2	2	3	2	2	2	2	2	2	2	2	0	0	0	0	0	3	3	1	1	3	4	1	3	4	4	1	4	4	0	0
1239	1	28	5	0	1	0	4	8	0	0	0	0	0	0	0	0	1	1	0	1	0	1	2	2	0	0	0	0	4	4	3	4	4	3	4	3	3	3	1	2	2	1	1	1	1	1	1	0	0
1240	0	44	4	1	0	0	3	2	2	1	3	2	3	2	3	2	2	3	2	3	2	1	2	1	0	1	1	1	0	0	0	4	3	1	3	3	1	1	4	1	2	4	4	4	4	4	3	0	1
1241	1	65	3	1	0	0	3	2	2	1	2	2	3	1	2	1	3	2	1	1	1	0	0	0	0	1	0	3	2	2	0	0	1	0	1	1	2	0	2	4	4	4	4	4	4	3	3	0	1
1242	1	43	4	1	0	0	4	6	1	0	1	1	0	1	1	1	1	1	0	3	2	3	0	1	0	3	0	0	3	4	3	4	3	3	2	1	3	3	2	4	1	2	2	2	3	2	2	0	1
1243	0	30	4	1	0	0	4	9	1	1	0	0	0	0	0	0	1	1	1	1	1	0	1	0	1	0	0	0	3	4	3	4	4	3	4	4	3	4	1	1	1	1	1	1	1	1	1	0	0
1244	1	15	2	0	0	1	3	3	3	3	3	3	2	3	3	1	2	3	3	3	2	0	3	0	0	1	0	1	0	2	0	3	1	2	4	1	1	0	3	4	3	3	1	4	1	3	3	0	0
1245	1	36	4	0	0	0	2	4	3	1	2	2	2	1	2	0	2	2	2	0	2	0	1	0	1	2	1	3	0	1	0	4	3	0	1	3	1	0	2	4	1	3	4	3	1	1	1	0	1
1246	1	30	4	0	0	1	3	3	3	1	3	1	3	3	2	0	0	1	0	1	2	0	0	0	0	0	0	1	2	1	0	4	2	0	1	4	1	0	2	4	1	3	4	4	2	1	1	0	1
1247	0	40	4	1	0	1	2	2	3	1	2	1	3	1	1	1	1	2	3	1	2	1	1	1	1	3	0	0	1	1	1	1	1	1	1	1	1	1	2	4	1	2	4	3	1	3	2	0	0
1248	1	79	3	1	0	0	2	1	2	1	3	1	3	3	3	1	1	2	2	0	0	0	2	0	0	3	1	2	0	0	0	4	1	0	4	4	0	0	3	4	2	2	4	1	4	4	4	0	0
1249	0	40	4	1	0	0	2	1	1	1	3	2	3	2	2	1	1	1	0	1	1	0	1	0	1	0	0	0	1	0	0	4	3	1	4	3	1	0	2	4	1	2	3	4	2	3	3	0	1
1250	0	37	3	1	0	0	3	2	2	2	3	2	2	2	2	3	2	2	2	2	1	2	2	2	2	2	1	3	2	1	1	3	2	1	4	1	1	1	3	3	3	3	4	4	4	1	1	0	1
1251	1	43	3	1	0	0	2	1	3	0	3	3	3	3	1	2	3	1	3	2	2	0	2	2	1	1	1	1	0	1	0	4	3	2	4	4	0	0	2	4	2	3	4	3	4	1	1	0	1
1252	1	35	4	1	0	0	4	8	0	0	0	0	0	0	0	1	0	2	1	1	1	1	2	1	0	0	0	0	4	4	3	4	4	4	3	4	3	4	1	1	1	1	1	1	1	1	2	0	0
1253	1	55	2	1	0	0	2	2	0	0	3	3	3	3	2	1	2	3	3	3	1	0	0	0	0	0	0	3	0	0	0	3	4	0	4	3	1	0	4	4	3	4	4	1	4	1	1	0	0
1254	1	46	3	0	1	0	3	5	3	2	3	2	2	2	2	2	2	2	1	2	2	1	2	2	1	2	2	2	2	2	2	2	2	2	2	2	2	2	2	4	2	2	2	3	3	3	1	0	0
1255	0	58	5	1	0	0	3	2	3	1	3	0	3	3	3	1	1	3	3	1	1	0	3	3	1	0	3	3	1	1	2	1	3	1	4	3	1	1	4	4	2	3	4	1	4	4	3	0	1
1256	0	55	3	1	0	0	4	8	2	1	2	2	1	2	2	2	2	1	2	2	2	0	2	1	0	2	1	1	1	0	2	3	2	0	2	2	2	2	3	4	2	3	4	4	4	4	3	0	1
1257	0	41	4	1	0	1	1	1	3	3	3	2	2	2	2	2	2	2	3	3	1	1	0	0	0	1	0	1	0	0	0	4	3	0	4	4	0	0	3	4	1	4	4	4	4	4	4	0	1
1258	1	19	4	0	1	0	4	8	0	0	1	0	1	1	1	0	2	1	1	1	1	1	2	2	0	0	0	0	4	4	3	3	3	4	3	3	3	4	1	1	1	1	1	2	1	1	1	0	0
1259	1	46	4	1	0	0	2	1	3	3	2	3	2	2	3	2	3	2	3	2	3	0	3	2	1	2	2	2	1	2	1	3	3	1	3	3	1	2	2	4	1	3	3	3	3	1	1	0	0
1260	0	29	4	1	0	0	3	7	2	2	3	0	1	3	2	2	1	2	2	1	3	2	0	0	1	1	1	1	2	2	1	3	2	1	3	3	0	0	3	4	1	3	4	4	1	1	1	0	1
1261	1	45	4	1	0	0	3	3	3	2	3	1	3	3	2	2	2	2	3	3	2	0	2	0	2	2	0	2	1	1	0	3	3	1	3	3	1	1	2	4	2	3	4	4	3	3	2	0	0
1262	1	19	3	0	1	1	4	8	0	1	0	0	1	1	0	1	1	1	0	1	1	1	2	2	0	0	1	0	3	4	3	4	4	4	4	4	3	3	1	1	1	1	1	1	1	1	1	0	0
1263	1	30	4	1	0	0	1	1	3	1	3	3	3	2	1	2	2	1	2	3	0	0	2	0	1	2	2	3	1	0	0	4	3	0	3	4	1	0	2	4	2	2	2	1	1	1	1	0	1
1264	1	39	3	1	0	0	3	3	3	3	3	2	3	3	3	3	2	2	3	3	3	0	1	1	0	1	1	1	1	1	1	3	2	1	3	3	2	1	3	4	3	4	4	4	4	4	4	0	1
1265	1	38	4	1	0	0	2	2	2	2	3	3	1	1	1	2	2	2	2	2	0	0	1	0	2	2	1	3	2	2	2	2	3	1	2	2	3	2	3	4	1	4	2	3	3	4	2	0	1
1266	1	44	4	1	0	1	3	1	3	2	3	3	2	1	2	2	2	1	2	1	1	0	3	1	0	2	1	2	1	1	1	3	1	1	4	3	0	0	2	4	1	2	3	4	3	4	3	0	1
1267	0	39	4	1	0	0	2	1	1	0	3	2	3	3	2	3	1	2	0	1	0	0	0	1	1	1	1	2	1	0	0	3	2	1	3	2	1	0	3	4	1	2	3	4	3	2	2	0	1
1268	1	26	5	1	1	0	4	8	1	0	1	1	0	0	0	0	0	1	0	1	1	0	1	0	0	0	0	1	4	4	4	3	4	4	4	4	3	4	1	2	1	1	1	2	1	1	1	0	0
1269	1	45	3	1	0	1	3	3	3	3	3	3	3	2	3	2	2	3	2	3	2	0	1	1	1	1	0	1	1	1	0	3	3	0	1	3	2	0	2	4	1	3	3	4	2	4	2	0	1
1270	1	46	1	1	0	0	0	1	2	1	3	2	3	3	2	2	2	2	1	3	2	0	2	2	0	0	3	3	1	1	0	2	2	2	1	3	1	0	1	4	2	4	4	4	4	2	1	0	0
1271	1	24	3	1	0	0	3	1	1	2	1	1	1	2	1	1	1	1	1	1	2	0	1	0	0	1	1	1	1	1	1	2	2	2	1	2	2	1	2	4	2	1	4	4	4	3	2	0	1
1272	1	44	1	1	0	0	3	3	1	1	3	2	3	1	2	1	2	2	2	2	2	0	0	0	0	2	0	3	1	2	1	1	2	1	2	1	1	0	2	4	2	2	3	3	4	3	1	0	1
1273	0	48	4	1	0	0	4	4	1	2	2	1	1	2	2	2	2	2	1	2	1	0	2	0	2	1	1	2	1	1	0	4	3	0	3	3	1	1	3	4	1	2	4	4	4	4	3	0	1
1274	1	30	4	1	0	0	2	1	3	3	3	3	3	3	3	3	3	3	3	2	0	0	0	1	1	1	1	2	1	1	1	3	2	2	2	2	2	2	4	4	3	3	3	4	1	4	4	0	1
1275	0	68	3	1	0	0	3	4	1	1	1	1	1	1	1	1	1	1	1	1	1	1	1	1	1	1	1	1	1	1	1	1	1	1	1	1	1	1	4	4	3	2	4	4	4	4	4	0	1
1276	1	54	4	0	0	0	2	2	0	2	2	1	3	2	3	2	1	2	1	2	1	0	3	2	1	2	3	2	1	1	1	2	3	2	2	3	2	1	3	1	1	2	1	2	2	2	1	0	0
1277	1	40	4	1	0	0	1	1	0	2	2	2	2	2	1	2	2	2	3	2	3	0	1	2	1	1	1	1	1	1	0	1	2	1	2	2	1	1	4	4	3	3	4	4	4	4	3	0	1
1278	1	38	3	0	0	0	4	5	3	2	3	3	3	2	2	3	3	3	1	1	1	0	0	0	0	1	1	3	1	0	0	4	1	0	3	3	1	0	3	4	1	4	4	4	4	4	4	0	0
1279	1	46	4	1	0	0	2	1	2	2	3	1	2	2	2	2	1	1	3	3	2	0	0	0	1	1	0	1	1	1	0	4	2	0	4	3	0	0	3	4	3	3	4	4	3	4	4	0	1
1280	0	45	2	1	0	0	3	5	0	2	3	2	1	2	0	2	1	1	0	1	0	0	0	0	0	0	0	0	1	0	1	3	3	1	2	3	1	1	3	3	4	4	4	1	4	4	1	0	0
1281	1	24	4	0	0	0	2	3	3	2	3	2	1	2	0	2	1	3	1	1	1	0	1	0	0	1	0	2	1	1	1	3	2	2	3	1	2	1	2	4	1	2	1	2	1	1	1	0	0
1282	0	30	4	1	0	0	2	3	1	1	1	1	1	1	1	1	1	1	1	1	1	1	1	1	1	1	1	1	1	1	1	2	1	1	2	1	2	2	2	4	3	3	3	3	3	2	3	0	0
1283	1	49	3	0	1	0	1	1	0	1	3	1	3	3	3	3	2	2	2	3	0	0	3	0	2	2	2	2	1	0	0	4	3	0	4	4	0	0	2	4	2	2	1	4	3	4	3	0	0
1284	0	40	4	1	0	1	0	1	3	0	2	2	3	0	3	1	2	1	2	2	2	1	1	1	0	1	0	1	0	1	0	1	2	1	4	4	0	1	3	4	2	3	4	4	1	1	1	0	0
1285	1	51	4	1	0	0	3	1	1	1	3	3	3	0	3	0	1	3	1	3	3	0	3	1	0	3	0	3	0	0	0	4	3	0	4	3	1	1	3	4	1	3	4	4	4	4	3	0	0
1286	1	51	4	1	1	1	4	10	0	1	2	1	1	2	2	1	1	2	1	2	2	0	2	0	0	2	0	0	2	2	2	3	1	2	3	2	1	1	3	4	3	3	3	1	4	1	1	0	1
1287	1	31	4	1	0	0	2	1	0	1	3	3	3	3	3	3	3	3	3	3	3	3	3	3	1	3	3	3	1	1	0	4	4	1	4	4	0	0	3	4	4	4	3	3	3	3	3	0	0
1288	1	26	5	0	0	0	4	10	1	3	2	1	1	1	1	1	1	1	1	1	1	0	0	0	1	2	2	2	1	1	1	1	2	2	1	1	2	2	2	4	1	3	4	4	1	1	1	0	1
1289	0	40	3	1	0	0	3	3	1	2	2	1	2	2	2	1	2	1	1	2	2	1	1	2	2	2	1	2	0	0	1	2	1	1	2	1	1	2	3	4	1	2	3	3	3	2	2	0	0
1290	1	41	2	1	0	0	4	10	1	1	3	3	1	3	2	2	3	3	2	3	3	0	0	0	0	3	0	3	2	1	1	4	3	1	3	3	1	1	2	4	1	3	4	4	4	3	3	0	1
1291	1	38	4	1	0	0	3	3	3	3	2	2	2	3	2	3	2	3	3	3	2	1	2	2	1	2	1	2	1	0	0	4	3	0	3	3	1	0	3	4	2	4	4	4	4	4	4	0	1
1292	1	36	3	1	0	0	2	4	2	2	2	2	2	3	3	2	2	2	1	1	2	0	1	1	0	0	0	3	1	1	2	3	2	1	2	1	1	1	3	4	3	4	4	4	3	1	1	0	0
1293	1	34	2	1	0	0	3	3	3	2	3	3	2	1	3	1	2	3	0	3	2	0	3	1	0	1	0	3	2	2	3	3	4	1	3	1	1	2	3	4	4	3	3	4	4	4	1	0	0
1294	0	28	4	0	0	0	3	2	3	2	3	2	1	3	3	2	2	2	2	3	2	0	2	1	1	1	1	2	1	1	1	4	3	1	4	3	1	2	4	2	3	4	1	4	1	3	1	0	0
1295	1	35	2	1	0	0	4	17	1	1	1	2	1	1	1	1	0	1	0	1	1	1	1	1	0	0	1	1	3	2	3	1	2	1	2	0	3	0	2	4	1	2	2	4	3	3	2	0	0
1296	0	52	3	1	0	0	3	2	1	0	2	1	1	1	1	1	1	1	1	1	1	1	1	0	0	0	0	1	0	0	0	3	1	0	3	3	0	0	2	4	2	2	4	4	4	4	3	0	1
1297	1	25	3	1	0	0	2	1	2	2	3	3	1	2	3	3	2	2	3	3	1	0	0	0	1	2	1	1	1	1	0	1	2	2	2	2	1	1	2	3	4	4	4	4	4	4	4	0	1
1298	1	52	4	0	0	0	3	15	1	1	3	3	3	3	3	1	2	2	3	3	0	0	3	2	0	3	0	3	0	0	0	4	0	0	4	4	0	0	3	4	3	3	1	1	4	4	4	0	0
1299	1	18	4	0	1	0	4	8	1	0	1	1	0	0	0	0	0	1	0	1	1	0	1	0	0	0	0	1	4	4	4	3	4	4	4	4	3	4	1	2	1	1	1	2	1	1	1	0	0
1300	1	65	4	1	0	0	3	1	3	2	3	3	2	2	3	2	2	2	1	2	3	0	2	2	1	2	1	2	1	0	0	4	1	1	2	4	1	0	3	4	1	3	4	1	3	3	2	0	1
1301	1	22	4	0	1	0	3	12	0	0	1	0	0	0	0	1	1	1	0	0	1	1	2	0	0	1	0	0	4	4	4	4	4	4	4	3	3	4	1	1	1	2	1	2	1	1	1	0	0
1302	1	43	2	1	0	0	3	5	3	3	3	2	2	2	3	3	2	3	3	3	3	1	3	3	2	1	1	3	1	1	0	3	3	1	2	3	0	0	3	4	2	3	4	4	4	4	4	0	1
1303	1	47	3	1	0	0	2	3	3	3	3	3	3	3	2	2	2	1	2	3	1	1	1	3	2	2	1	3	1	2	0	3	2	2	3	3	1	1	2	1	1	2	3	1	2	2	3	0	0
1304	0	34	1	1	0	0	0	1	1	0	2	0	2	1	1	1	0	0	0	0	1	0	1	0	0	1	0	0	1	1	0	2	1	0	0	1	0	0	3	4	1	2	4	4	4	4	2	0	0
1305	0	37	1	1	0	0	3	1	2	1	3	3	3	3	2	3	3	3	1	3	3	0	1	1	1	1	0	3	1	2	1	4	4	1	2	2	2	1	3	4	1	3	4	4	4	4	4	0	0
1306	1	30	4	1	0	0	2	2	2	3	2	3	1	2	1	1	2	3	1	1	2	2	1	0	2	1	2	1	2	2	1	3	3	1	2	2	1	1	3	4	1	3	3	4	1	4	2	0	0
1307	1	46	2	1	0	0	3	1	2	2	2	3	3	1	3	1	1	3	1	3	0	0	1	1	0	3	0	3	1	2	0	4	3	3	4	2	1	0	2	4	1	2	4	4	4	3	4	0	0
1308	0	19	4	0	1	0	3	12	0	0	1	0	0	0	0	1	1	1	0	0	1	1	2	0	0	1	0	0	4	4	4	4	4	4	4	3	3	4	1	1	1	2	1	2	1	1	1	0	0
1309	1	60	4	1	0	0	2	1	3	3	3	2	3	3	3	3	3	2	2	2	3	0	2	2	1	3	0	2	2	2	2	3	3	2	3	3	1	1	4	4	3	3	4	4	4	3	3	0	1
1310	0	46	3	0	0	0	3	2	1	2	1	2	2	1	1	1	2	1	1	1	1	1	3	1	1	1	3	2	2	3	4	1	1	3	2	0	1	2	1	4	1	2	1	3	1	2	1	0	0
1311	0	48	3	1	1	0	3	8	1	0	2	1	2	1	1	1	1	1	2	1	1	0	1	0	1	1	0	1	1	1	1	2	2	1	3	1	1	1	2	4	2	2	2	1	2	2	2	0	0
1312	0	45	1	1	0	0	4	8	0	0	0	0	0	0	0	0	0	0	0	0	0	0	0	0	0	0	0	1	0	1	2	0	0	0	0	0	0	0	2	1	2	1	4	2	4	3	2	0	0
1313	1	54	1	1	0	0	3	4	3	1	3	3	2	2	3	3	3	3	1	2	2	0	0	3	0	2	0	1	0	0	0	3	2	2	0	3	0	0	3	4	3	4	4	4	4	3	4	0	1
1314	1	48	3	0	0	0	4	18	3	3	2	2	2	2	3	2	2	2	3	2	3	0	3	1	2	3	1	3	2	2	2	2	2	1	3	2	1	1	4	1	3	3	2	3	1	1	1	0	0
1315	0	32	5	0	0	0	2	2	2	2	3	2	2	2	3	2	3	2	3	2	2	1	0	0	0	0	0	2	0	0	0	4	3	0	4	3	0	0	3	3	3	4	3	4	1	4	4	0	0
1316	1	46	4	1	0	0	3	1	1	1	2	1	2	1	2	1	2	1	1	2	2	2	2	2	1	3	1	3	2	1	1	1	2	1	3	3	1	1	2	4	1	2	3	3	3	3	2	0	1
1317	1	45	2	1	0	1	2	2	2	2	3	3	2	2	1	2	1	2	1	3	2	0	2	2	1	3	1	2	1	2	1	1	2	1	3	3	2	1	2	4	2	3	2	4	3	3	2	0	1
1318	1	43	3	1	0	1	3	3	2	3	2	2	2	2	2	2	2	3	2	2	1	0	1	1	1	1	3	3	1	1	1	3	3	1	3	2	2	2	3	4	1	1	4	1	4	3	2	0	0
1319	1	24	3	1	0	0	4	8	0	0	0	0	0	0	0	0	0	1	0	1	1	1	2	2	0	0	0	0	4	3	4	3	4	4	4	3	3	3	1	1	1	1	1	1	1	1	1	0	0
1320	0	51	2	1	0	0	4	1	2	3	2	2	2	2	2	0	2	2	3	2	2	2	1	2	2	0	0	2	1	2	2	2	2	2	0	2	2	0	3	4	1	1	4	4	4	4	4	0	0
1321	1	49	2	1	0	0	4	5	1	2	3	2	2	3	2	2	2	2	2	2	2	2	2	2	1	2	2	2	3	1	1	1	1	2	2	2	1	1	3	4	4	4	3	3	3	3	3	0	0
1322	1	45	3	1	0	0	1	2	3	2	3	2	2	2	2	0	2	2	2	2	3	2	0	3	1	3	0	3	0	1	0	3	2	2	3	3	1	1	2	4	1	2	4	4	4	4	3	0	1
1323	1	32	3	1	0	0	2	2	2	1	3	1	2	2	1	1	1	1	1	3	1	0	1	1	0	1	2	3	2	2	1	2	1	2	3	1	1	1	3	4	2	2	3	4	4	1	1	0	1
1324	1	34	4	1	0	0	4	10	3	3	3	3	2	2	3	3	3	3	2	3	3	1	1	1	1	1	1	1	1	1	1	1	3	0	3	3	1	0	3	4	1	3	3	3	1	3	3	0	0
1325	0	33	1	1	0	0	2	1	1	1	1	1	1	1	1	1	1	1	1	1	1	0	0	0	1	1	1	1	1	1	1	2	1	1	1	2	1	1	2	2	2	2	3	3	3	3	2	0	1
1326	0	43	1	1	0	0	4	14	0	1	3	1	1	2	3	1	1	1	1	1	1	1	0	0	2	2	1	3	1	1	1	1	2	0	3	3	1	0	3	4	1	2	4	4	4	1	1	0	1
1327	0	48	2	0	0	0	3	2	1	1	3	3	3	1	2	3	3	2	2	3	3	2	1	0	0	1	0	3	1	1	1	4	2	1	4	3	2	0	2	4	1	4	1	3	1	1	1	0	0
1328	1	37	4	1	0	0	2	1	2	3	3	2	2	2	1	1	2	2	2	2	2	0	0	0	0	1	1	1	0	1	1	3	1	1	3	3	1	1	3	4	1	4	4	4	4	4	1	0	1
1329	1	20	4	0	1	1	4	8	0	1	0	0	0	0	1	1	1	0	1	0	1	1	2	2	0	1	0	0	4	4	4	4	4	3	4	4	3	3	1	2	1	2	1	1	1	1	1	0	0
1330	1	68	2	1	0	0	3	2	1	2	3	3	3	3	3	2	3	3	3	3	3	0	3	3	0	3	0	3	0	0	0	3	2	2	3	3	0	0	2	4	1	2	4	1	4	4	3	0	0
1331	1	53	1	0	0	0	2	1	3	3	3	3	3	3	3	2	2	2	3	3	0	0	0	0	1	2	1	1	1	0	1	4	1	0	4	4	0	0	2	4	1	4	4	4	3	3	3	0	0
1332	0	49	2	1	0	0	2	2	2	2	3	2	3	3	3	2	2	1	2	2	1	1	1	0	0	1	1	1	2	1	1	3	2	1	3	3	0	0	2	4	2	2	2	4	1	3	1	0	0
1333	1	39	3	0	0	0	2	1	2	2	3	2	2	1	1	2	2	2	1	2	0	0	1	0	0	0	0	2	1	1	1	2	1	1	3	2	1	1	4	4	4	4	4	4	4	4	4	0	0
1334	1	43	3	0	0	0	3	5	3	1	3	3	3	2	3	2	3	2	1	3	2	2	0	2	2	1	0	3	2	2	2	3	2	2	3	2	1	1	3	4	1	2	2	4	3	3	1	0	0
1335	0	49	4	1	0	0	2	2	3	1	3	3	3	3	3	0	2	0	1	3	2	2	3	0	0	2	0	1	1	1	0	4	2	1	3	3	1	0	3	4	2	3	4	4	3	3	3	0	1
1336	0	19	4	0	1	0	3	5	0	0	0	0	1	0	0	0	1	0	1	1	0	1	2	2	0	0	0	0	4	4	4	4	3	3	4	3	4	3	1	1	2	2	1	1	1	1	1	0	0
1337	1	56	3	1	0	0	3	2	2	2	3	3	1	2	2	2	2	2	2	2	2	0	2	1	0	2	1	1	1	1	1	3	3	0	1	3	1	1	3	4	4	3	4	2	4	4	2	0	1
1338	0	39	4	1	0	0	3	3	2	1	1	1	2	2	3	1	2	1	1	3	1	2	1	1	1	1	3	3	1	1	2	4	1	1	3	3	2	2	3	4	1	3	3	2	1	3	1	0	0
1339	1	36	2	1	0	0	4	2	3	1	3	3	3	2	3	1	2	2	1	3	2	0	1	3	0	3	0	3	1	0	1	4	2	3	3	4	1	1	1	4	3	3	4	4	3	3	1	0	1
1340	1	40	4	1	0	0	4	3	3	3	3	3	1	3	3	1	3	3	1	3	1	3	3	0	2	0	3	3	3	3	3	1	1	3	1	0	3	1	3	4	1	1	4	3	2	2	3	0	1
1341	1	57	4	1	0	0	1	1	3	2	3	3	2	2	2	2	2	2	3	3	3	1	2	2	2	2	2	3	1	1	0	3	3	1	4	3	0	0	2	4	3	3	4	1	4	3	3	0	0
1342	1	33	5	1	0	0	3	4	3	3	3	3	3	2	2	3	3	3	1	3	2	0	1	0	2	2	1	3	1	1	0	3	2	1	3	3	1	0	3	4	2	3	4	3	3	3	2	0	1
1343	0	30	4	0	0	1	3	1	1	3	1	1	2	2	3	3	3	2	2	2	2	0	2	1	2	1	1	1	1	1	1	1	1	1	3	3	2	1	2	3	2	3	4	4	3	4	3	0	0
1344	0	32	5	1	0	0	3	1	3	3	3	3	3	3	3	3	3	3	3	3	3	0	1	1	3	2	2	3	2	2	1	2	2	1	4	3	2	0	3	3	2	3	4	4	4	4	4	0	1
1345	0	31	4	1	0	0	3	12	0	0	1	0	0	0	0	1	1	1	0	0	1	1	2	0	0	1	0	0	4	4	4	4	4	4	4	3	3	4	1	1	1	2	1	2	1	1	1	0	0
1346	1	54	4	0	0	0	3	3	2	1	3	2	2	3	2	2	2	2	1	1	1	0	2	0	1	2	0	1	1	1	0	0	3	1	3	3	0	1	3	4	2	2	3	3	3	3	2	0	0
1347	1	37	1	1	0	0	3	1	1	2	3	3	2	3	1	3	3	2	1	3	3	0	3	0	0	3	0	3	1	1	0	4	1	1	3	3	0	0	3	1	4	4	3	4	4	4	3	0	0
1348	0	52	4	1	0	0	3	2	3	2	3	2	3	2	2	1	1	2	3	3	3	1	2	3	0	2	1	2	0	0	0	4	3	0	4	3	0	0	4	4	3	4	4	4	4	4	4	0	0
1349	1	29	5	0	0	0	3	2	3	1	2	2	2	2	2	1	2	2	1	2	1	0	0	0	0	1	0	3	0	1	0	3	3	1	1	3	1	2	2	4	1	4	4	4	1	4	1	0	0
1350	1	50	1	1	0	0	4	5	2	3	2	1	2	1	1	2	2	2	3	2	2	0	1	2	1	1	1	3	2	1	1	1	2	1	1	2	1	1	3	4	2	2	4	2	4	2	1	0	1
1351	1	19	3	0	1	1	4	8	0	0	0	1	0	0	0	0	2	1	0	1	1	0	0	0	0	0	1	0	4	4	4	3	4	4	4	4	3	3	1	1	2	1	1	1	1	1	1	0	0
1352	0	36	3	1	0	0	2	1	3	3	3	3	3	2	2	2	2	2	2	3	2	1	1	0	1	1	0	0	1	1	0	3	2	1	4	2	1	0	4	4	2	3	4	4	4	4	4	0	1
1353	1	48	4	1	0	0	3	3	2	2	3	2	2	2	1	1	1	2	2	1	2	0	1	0	1	3	1	2	1	0	1	1	1	1	3	3	1	2	2	4	1	4	4	4	4	3	2	0	1
1354	1	45	3	1	0	0	3	5	2	2	2	2	2	2	2	3	2	2	2	2	2	2	2	3	2	2	2	3	1	0	3	2	3	2	3	3	2	2	3	1	2	3	3	3	4	2	4	0	1
1355	1	20	3	0	1	0	4	4	0	0	0	0	0	0	1	0	0	1	1	1	1	1	0	2	0	1	0	0	4	4	4	4	3	4	3	3	4	3	1	1	1	1	1	2	1	1	1	0	0
1356	0	55	4	1	0	0	3	4	3	3	3	3	3	3	3	3	3	3	3	3	2	0	2	2	1	0	0	1	1	1	1	4	3	0	3	4	3	1	3	1	4	4	4	3	2	4	1	0	1
1357	1	66	1	0	0	0	3	2	3	3	3	3	3	3	3	3	3	3	3	3	3	0	3	0	0	3	1	3	1	0	0	3	3	0	4	4	0	1	4	4	3	4	4	3	4	4	3	0	0
1358	1	19	4	0	0	0	1	2	1	0	1	1	1	1	1	1	2	2	1	2	1	0	3	2	0	3	0	3	3	4	1	1	2	2	4	2	2	1	2	3	1	1	1	1	1	1	1	0	0
1359	0	40	5	1	0	0	2	1	3	2	3	3	2	2	2	2	2	2	2	2	2	0	1	1	1	1	0	1	1	1	0	3	2	1	3	2	1	1	3	4	2	4	4	4	4	4	3	0	1
1360	1	41	5	0	0	0	2	3	2	3	3	3	3	2	2	3	2	2	2	2	1	0	0	1	1	2	0	2	0	0	0	4	2	0	3	3	0	0	3	4	1	3	1	4	3	1	1	0	0
1361	1	32	4	1	0	0	3	5	0	1	2	1	2	2	1	1	1	1	1	1	1	0	2	0	1	1	1	1	1	0	1	2	2	1	1	3	0	0	3	4	4	4	4	4	4	4	3	0	0
1362	0	56	5	1	0	0	3	2	1	0	3	2	3	3	1	1	2	2	2	3	1	2	3	2	1	2	0	1	1	1	0	4	4	2	4	3	1	1	3	4	4	4	4	4	4	4	4	0	1
1363	1	69	2	1	0	0	2	2	1	1	3	2	3	2	1	1	2	2	2	3	3	0	2	2	2	2	0	3	0	0	0	4	2	1	4	3	2	1	2	4	2	2	4	4	4	4	4	0	0
1364	1	48	4	1	0	0	3	5	2	0	2	3	1	1	2	1	2	2	0	1	1	0	0	1	0	1	0	1	1	2	1	3	3	1	3	3	1	2	1	4	1	2	4	1	2	1	1	0	1
1365	0	50	4	1	0	0	2	2	3	1	3	3	2	3	2	1	2	3	2	3	2	2	3	1	0	2	0	2	0	1	0	0	2	0	4	3	1	1	1	4	3	2	4	4	3	3	3	0	1
1366	0	46	4	1	0	0	2	2	1	1	3	2	3	1	2	3	2	2	2	3	0	0	1	0	0	1	0	1	0	0	0	4	3	0	3	3	0	0	4	4	2	3	4	4	4	4	4	0	1
1367	1	48	2	0	0	1	4	8	0	0	0	0	0	0	0	0	0	1	0	1	1	1	2	2	0	0	0	0	4	3	4	3	4	4	4	3	3	3	1	1	1	1	1	1	1	1	1	0	0
1368	1	19	2	0	0	0	2	1	2	2	2	3	1	2	2	3	2	2	3	1	1	0	1	0	1	1	2	2	2	1	1	2	2	1	3	3	1	1	2	3	1	3	1	4	1	1	3	0	0
1369	1	50	4	1	0	0	3	2	2	2	3	2	3	1	1	3	1	1	1	3	2	1	3	2	3	3	1	3	2	2	2	1	2	2	3	1	3	3	3	4	2	3	3	4	4	4	3	0	0
1370	1	51	4	1	0	0	3	1	1	1	3	3	3	3	2	2	2	2	2	2	2	0	2	2	1	2	1	3	1	1	0	4	4	0	4	4	0	0	4	4	4	4	4	4	4	4	3	0	1
1371	0	48	4	1	0	0	4	4	1	1	3	3	3	3	3	3	3	3	3	3	2	0	3	3	0	2	0	2	2	1	1	1	2	1	3	3	1	1	3	4	1	3	4	4	4	4	3	0	1
1372	1	18	4	0	1	0	4	8	0	0	1	0	1	1	1	0	2	1	1	1	1	1	2	2	0	0	0	0	4	4	3	3	3	4	3	3	3	4	1	1	1	1	1	2	1	1	1	0	0
1373	0	36	4	1	1	0	2	1	3	1	1	2	2	1	1	1	1	1	0	2	1	3	3	1	2	2	1	2	1	1	1	1	3	1	3	3	1	1	2	4	1	2	4	4	4	3	1	0	1
1374	0	54	3	1	0	0	3	2	1	1	1	1	0	0	1	0	0	0	1	0	1	1	1	1	0	1	1	0	1	0	0	4	1	2	1	0	0	0	3	4	3	4	4	4	4	4	4	0	1
1375	1	53	3	1	0	0	2	3	1	1	3	2	3	2	2	2	1	2	3	3	3	0	3	3	1	3	0	2	1	1	1	3	2	0	4	3	1	0	2	3	1	4	4	4	3	3	3	0	1
1376	0	68	3	1	0	0	3	3	3	3	3	3	2	2	2	2	2	2	3	3	2	0	1	0	0	0	0	1	0	0	0	4	3	0	4	3	0	0	3	4	3	4	4	1	4	4	4	0	1
1377	1	52	4	1	0	0	3	2	3	1	3	3	3	2	3	3	2	3	3	3	2	0	2	3	3	3	0	3	0	0	0	4	3	1	0	4	1	0	3	4	4	4	4	4	4	4	3	0	1
1378	1	45	3	1	0	0	3	3	3	3	3	3	3	2	3	3	3	3	3	3	3	1	2	3	2	2	2	3	1	0	1	3	1	0	3	3	1	0	3	4	2	2	3	4	4	1	1	0	0
1379	0	32	3	1	0	0	2	1	1	1	1	1	1	0	0	0	0	1	0	3	2	3	1	0	3	3	1	1	0	1	0	3	3	1	3	1	1	1	2	4	1	1	3	3	1	1	1	0	1
1380	0	19	4	0	0	0	2	1	1	2	1	0	2	0	1	2	2	1	3	2	1	2	0	2	1	2	2	2	1	2	0	2	1	3	2	2	1	1	2	4	1	2	4	3	1	3	2	0	0
1381	0	32	5	1	0	0	3	2	2	2	2	3	3	2	3	1	2	2	3	3	1	0	1	1	1	0	0	1	1	1	0	3	3	1	3	3	1	0	2	4	1	2	4	3	1	2	1	0	1
1382	0	41	4	1	0	0	3	1	1	0	3	3	3	3	3	2	3	3	1	3	1	1	2	0	0	0	0	1	0	0	0	4	4	0	4	4	0	0	4	3	4	4	4	4	4	4	4	0	1
1383	1	32	3	1	1	0	4	2	3	3	2	3	3	3	3	3	3	3	2	2	2	0	2	1	2	3	1	2	0	0	0	0	1	1	3	3	1	1	3	4	2	4	4	4	4	1	1	0	1
1384	1	39	2	0	0	0	3	6	1	1	3	3	2	2	3	1	2	2	2	2	0	0	2	0	0	3	1	2	1	0	0	3	2	0	3	3	0	0	4	4	1	4	3	3	3	3	3	0	0
1385	0	26	4	0	0	1	3	2	2	1	1	0	3	3	3	0	1	0	0	3	3	1	0	0	0	0	1	1	0	0	0	0	1	0	4	3	0	1	4	3	1	1	1	4	1	4	1	0	0
1386	1	57	2	1	0	0	3	2	0	0	3	2	3	3	3	2	2	2	3	3	3	0	2	1	1	2	2	2	1	2	1	3	3	2	3	3	0	0	2	3	3	3	4	1	4	3	3	0	0
1387	1	37	3	0	1	0	4	9	1	1	0	0	0	0	0	0	1	1	1	1	1	0	1	0	1	0	0	0	3	4	3	4	4	3	4	4	3	4	1	1	1	1	1	1	1	1	1	0	0
1388	1	45	4	1	0	0	2	1	1	1	3	3	3	2	2	1	2	2	3	2	2	1	1	2	1	2	0	1	1	0	1	1	2	0	2	4	1	0	3	4	4	3	4	4	4	4	4	0	0
1389	0	28	4	0	0	0	4	8	0	1	1	1	0	0	0	0	1	2	1	1	1	0	0	2	0	0	0	0	4	4	3	3	3	4	4	3	4	3	1	1	2	1	1	2	1	1	1	0	0
1390	1	43	1	1	0	0	4	3	0	0	1	1	1	1	0	0	2	0	1	2	1	2	1	1	0	1	2	1	1	1	1	1	0	1	2	1	1	1	3	1	2	2	3	3	2	2	1	0	0
1391	1	39	1	1	0	0	3	3	1	1	1	1	2	1	2	0	1	1	0	1	1	1	1	1	1	1	1	1	1	1	1	2	1	1	1	3	1	0	2	4	1	2	2	2	2	4	1	0	0
1392	1	20	4	0	0	0	2	1	2	2	2	2	2	1	2	2	2	2	2	2	2	0	0	0	0	0	0	1	0	1	1	1	1	1	3	3	0	0	2	4	1	1	1	4	1	4	4	0	0
1393	1	36	4	1	0	0	4	3	1	2	3	1	1	1	1	1	1	1	1	1	2	0	1	0	0	3	2	3	1	1	1	2	2	1	4	4	1	0	3	4	1	2	4	3	3	1	1	0	0
1394	1	33	4	1	0	0	3	1	2	0	2	2	1	1	1	0	1	1	1	1	2	0	2	1	1	1	1	1	1	1	0	1	1	1	1	2	2	0	1	4	2	2	3	3	1	3	3	0	1
1395	1	26	4	1	0	0	2	2	2	3	3	2	3	2	2	2	2	3	2	3	2	0	1	1	2	1	1	1	0	1	0	3	1	0	3	3	1	0	3	4	1	3	4	4	1	3	1	0	1
1396	0	52	3	1	0	0	2	1	3	2	3	3	3	0	2	3	3	3	3	3	2	1	1	0	0	0	0	2	1	1	0	4	3	0	4	3	0	0	3	4	1	4	4	4	4	4	4	0	1
1397	1	45	3	1	0	0	3	3	3	2	3	1	3	2	2	2	1	1	1	3	3	0	3	3	1	2	1	3	1	1	0	3	2	1	4	3	1	0	2	4	2	4	4	4	4	4	1	0	0
1398	0	20	4	0	1	1	4	8	0	0	0	0	0	0	0	1	0	2	1	1	1	1	2	1	0	0	0	0	4	4	3	4	4	4	3	4	3	4	1	1	1	1	1	1	1	1	2	0	0
1399	0	47	1	1	0	0	3	6	0	0	0	0	0	3	0	0	0	0	1	0	1	1	0	0	1	3	2	0	2	1	2	0	2	2	2	1	2	2	1	4	1	1	1	1	1	1	1	0	0
1400	1	49	4	1	0	0	3	12	2	0	3	3	2	3	2	3	3	3	0	1	1	0	3	0	0	3	1	3	1	3	1	3	1	1	1	3	1	1	3	4	1	2	4	1	4	4	1	0	1
1401	0	45	2	1	0	0	3	2	3	2	3	3	3	3	2	1	3	3	1	3	2	1	2	2	0	0	2	3	1	0	1	4	3	0	4	4	1	0	3	4	4	3	4	4	4	1	3	0	1
1402	1	68	3	1	0	0	4	3	3	3	3	3	3	3	3	3	2	2	3	3	3	0	2	2	1	3	0	2	0	0	0	4	2	0	2	2	1	0	4	4	4	4	3	1	4	4	4	0	0
1403	0	51	3	1	0	0	2	2	3	0	3	3	2	1	3	0	2	1	2	3	1	0	1	1	0	1	1	2	1	1	1	3	3	0	3	2	1	0	2	4	2	2	3	1	3	1	1	0	1
1404	0	25	4	0	0	1	2	2	1	1	2	1	1	3	3	2	2	2	2	2	1	1	1	1	1	1	1	1	1	1	1	3	3	1	4	3	0	0	2	2	1	4	3	4	1	1	1	0	0
1405	0	35	2	1	0	0	3	2	3	3	3	3	3	2	1	3	3	3	3	3	3	3	0	3	1	2	0	1	1	2	0	1	3	0	4	2	0	1	3	1	1	2	3	3	1	3	1	0	1
1406	1	20	4	0	0	0	4	8	0	0	0	0	0	0	0	0	1	1	0	1	0	1	2	2	0	0	0	0	4	4	3	4	4	3	4	3	3	3	1	2	2	1	1	1	1	1	1	0	0
1407	0	39	4	1	0	0	2	1	1	2	2	2	3	2	2	1	2	1	3	3	2	1	1	1	0	1	0	1	1	1	1	3	3	1	3	3	1	1	2	4	1	2	4	4	4	1	1	0	0
1408	0	20	4	0	1	0	4	8	0	0	0	0	0	0	0	0	0	1	0	1	1	1	2	2	0	0	0	0	4	3	4	3	4	4	4	3	3	3	1	1	1	1	1	1	1	1	1	0	0
1409	0	31	4	1	0	0	3	2	1	0	2	1	2	1	2	1	2	2	0	3	0	0	2	2	1	1	2	2	1	1	1	4	2	1	4	3	1	2	2	4	1	2	3	4	1	1	1	0	0
1410	0	37	4	0	0	0	2	3	1	2	3	2	3	3	3	3	3	3	2	2	3	2	2	2	1	1	1	1	1	1	0	1	2	1	1	2	0	0	3	3	4	3	2	4	1	4	3	0	0
1411	1	28	4	0	0	0	2	4	2	2	1	1	1	1	1	1	1	1	1	2	2	0	2	3	1	2	2	3	2	2	2	2	2	2	1	1	1	1	4	4	1	3	1	3	1	2	2	0	0
1412	1	29	4	1	0	0	2	1	3	2	2	3	2	2	1	1	1	2	3	1	2	1	0	0	0	3	0	2	1	1	1	0	1	0	3	3	1	1	3	4	4	4	4	4	4	3	4	0	1
1413	1	18	3	0	1	1	4	8	0	0	1	0	1	1	1	0	2	1	1	1	1	1	2	2	0	0	0	0	4	4	3	3	3	4	3	3	3	4	1	1	1	1	1	2	1	1	1	0	0
1414	1	18	4	0	1	1	4	8	1	1	0	0	0	1	0	0	1	0	1	1	1	1	2	2	0	0	0	1	3	4	4	4	4	3	4	4	3	3	1	1	1	1	1	1	1	1	1	0	0
1415	1	51	3	1	0	0	4	10	3	2	3	3	3	1	3	2	2	2	2	2	2	0	2	2	0	2	0	2	1	0	1	4	3	0	4	4	1	0	3	4	1	3	4	2	3	2	1	0	1
1416	1	40	4	1	1	0	4	8	0	0	0	0	0	0	0	0	0	1	0	1	1	1	2	2	0	0	0	0	4	3	4	3	4	4	4	3	3	3	1	1	1	1	1	1	1	1	1	0	0
1417	1	57	4	1	1	1	2	1	3	2	3	3	2	2	2	2	3	3	3	3	2	0	2	2	0	3	1	2	1	1	0	4	3	0	4	4	1	0	3	4	3	3	4	1	3	3	1	0	1
1418	1	48	4	0	0	0	2	2	2	1	2	2	2	3	2	1	1	2	1	2	2	0	1	1	1	1	0	2	1	1	1	3	3	1	2	3	1	1	2	3	1	1	3	2	2	2	2	0	0
1419	1	32	5	0	0	0	4	6	1	0	0	0	0	0	1	0	0	1	0	0	1	1	2	1	0	0	1	1	4	4	4	4	4	3	3	4	3	3	1	1	1	1	1	1	1	1	1	0	0
1420	1	65	3	1	0	0	2	1	3	3	3	2	3	1	3	3	3	2	3	3	2	0	2	1	1	2	0	2	0	0	0	0	2	0	1	3	0	0	3	4	3	3	4	4	4	4	4	0	1
1421	1	45	4	1	0	0	2	2	3	2	3	2	3	2	2	2	2	2	2	3	2	0	1	0	1	1	0	1	0	1	1	3	3	1	3	3	1	1	2	4	1	2	4	3	3	3	3	0	1
1422	0	70	3	1	0	0	1	1	2	1	3	2	3	1	2	1	1	2	3	3	2	0	1	1	1	1	0	1	0	0	0	4	3	0	4	3	0	0	3	4	2	2	3	1	4	4	3	0	0
1423	0	28	4	0	0	0	2	2	2	2	2	3	2	2	2	2	2	2	2	2	2	0	0	0	0	2	2	2	0	0	0	4	2	1	4	3	0	0	3	3	1	2	1	4	1	2	1	0	0
1424	1	27	4	0	0	1	3	3	2	3	2	3	1	2	2	3	2	2	3	2	1	1	1	0	0	1	0	2	1	1	1	3	2	1	2	2	1	0	3	4	1	3	4	4	1	1	1	0	0
1425	1	19	4	0	1	1	4	3	1	0	0	0	1	0	0	0	1	1	1	1	0	1	0	1	1	0	0	1	4	4	4	4	3	4	3	4	4	4	1	1	1	1	1	2	1	1	1	0	0
1426	1	72	3	1	0	0	3	4	0	2	3	0	3	1	1	2	1	1	0	2	0	0	0	1	0	1	0	2	2	1	1	1	2	1	3	2	2	1	2	4	3	3	3	1	3	3	3	0	0
1427	1	41	1	1	0	0	3	3	3	3	3	3	2	1	2	1	1	2	3	3	3	0	2	2	3	3	1	3	1	1	1	3	1	1	1	1	1	1	3	4	1	2	3	4	3	4	4	0	1
1428	1	46	3	1	0	0	2	1	2	2	3	2	2	3	3	3	3	3	3	2	3	0	1	0	1	1	0	3	1	1	0	3	2	1	3	3	1	0	4	4	2	3	4	4	4	3	3	0	1
1429	0	53	3	1	0	1	2	1	0	1	3	1	2	1	3	1	2	1	2	1	2	1	2	2	2	1	1	2	0	1	0	3	2	0	1	4	0	0	3	4	1	4	4	4	4	4	4	0	1
1430	1	55	3	1	0	0	3	3	3	2	2	2	1	1	0	1	1	1	2	2	0	1	3	0	2	3	3	3	3	1	3	2	1	0	2	3	0	0	1	4	1	3	3	1	2	1	1	0	0
1431	1	37	5	1	0	0	3	2	3	1	3	2	1	1	2	1	2	2	1	2	2	1	1	1	1	2	1	2	1	2	0	3	3	4	4	3	1	2	3	4	1	2	4	4	3	1	2	0	0
1432	0	31	4	1	0	1	2	1	2	1	3	3	3	3	2	2	3	2	2	2	3	0	1	0	1	0	1	2	1	1	1	1	1	1	1	1	1	1	2	3	1	2	1	4	4	4	4	0	0
1433	1	49	3	1	0	0	3	6	2	1	3	3	3	1	1	2	3	3	1	3	1	2	3	3	2	2	1	3	1	1	1	0	0	1	3	0	2	1	2	4	3	3	4	4	4	4	4	0	1
1434	1	42	3	1	0	0	4	4	3	3	2	3	3	3	3	3	3	3	3	3	0	0	0	0	0	0	0	3	2	1	1	3	2	1	3	3	2	2	3	4	4	4	4	4	4	2	1	0	1
1435	0	18	4	0	1	1	4	8	1	0	0	0	0	0	0	0	1	1	1	1	1	1	2	2	1	0	0	0	4	4	4	4	3	3	3	4	4	4	1	2	1	1	1	2	1	1	1	0	0
1436	1	30	4	1	0	0	1	1	3	2	2	2	2	2	1	2	2	2	2	1	2	2	2	2	0	0	0	2	1	1	1	1	1	1	1	1	1	2	2	4	1	1	2	2	2	2	4	0	0
1437	1	61	3	1	0	0	3	4	2	1	3	2	2	2	2	1	2	1	1	2	1	0	1	1	0	2	0	2	0	0	0	4	4	0	4	4	2	0	3	4	2	4	4	4	4	4	4	0	0
1438	1	23	4	0	1	0	4	8	1	1	0	0	0	1	0	0	1	0	1	1	1	1	2	2	0	0	0	1	3	4	4	4	4	3	4	4	3	3	1	1	1	1	1	1	1	1	1	0	0
1439	1	44	4	1	0	0	2	3	1	2	3	3	3	1	1	2	1	3	1	1	1	0	2	2	1	2	1	1	1	1	0	3	2	1	3	3	1	2	2	4	1	4	3	3	3	3	3	0	0
1440	1	19	4	0	1	0	4	8	0	1	1	1	0	0	0	0	1	2	1	1	1	0	0	2	0	0	0	0	4	4	3	3	3	4	4	3	4	3	1	1	2	1	1	2	1	1	1	0	0
1441	1	36	4	1	0	0	2	2	3	3	3	3	3	3	3	3	3	3	3	3	3	1	3	3	3	3	1	3	1	1	1	3	3	2	3	3	1	1	4	4	2	4	4	4	4	1	1	0	1
1442	0	26	4	1	0	0	0	2	2	1	3	2	1	3	3	1	1	2	3	2	1	0	0	0	0	1	0	3	0	2	1	4	3	1	4	3	1	1	3	4	2	3	4	4	1	1	1	0	1
1443	1	39	2	1	0	0	3	6	1	2	1	2	2	2	2	1	1	1	1	1	1	0	0	1	1	1	0	1	1	1	0	1	2	3	2	2	1	1	2	4	3	2	3	4	4	4	3	0	0
1444	0	54	4	1	0	0	3	2	3	1	3	3	3	3	3	2	2	3	3	3	2	1	2	2	1	2	0	2	0	1	1	4	3	0	3	3	1	0	4	4	4	4	4	2	1	4	4	0	1
1445	0	19	4	0	0	1	2	2	1	1	1	1	1	3	2	2	1	2	2	2	2	2	2	2	2	3	2	2	1	1	1	3	3	1	3	1	0	2	4	4	2	4	1	4	1	1	1	0	0
1446	0	26	4	0	0	0	4	24	1	1	1	1	1	2	2	1	1	2	1	1	0	0	1	1	0	1	0	1	2	2	2	2	2	2	2	2	2	1	1	1	1	1	1	4	1	1	1	0	0
1447	0	19	4	0	1	1	4	8	0	0	0	1	0	0	0	0	2	1	0	1	1	0	0	0	0	0	1	0	4	4	4	3	4	4	4	4	3	3	1	1	2	1	1	1	1	1	1	0	0
1448	1	28	4	1	0	1	3	1	3	3	3	2	3	3	3	3	2	2	3	3	2	1	1	1	2	1	1	3	2	2	2	2	2	2	3	2	1	1	3	2	1	3	3	4	4	4	2	0	0
1449	1	30	3	0	1	1	4	8	1	0	0	0	0	0	1	0	1	1	1	1	1	1	1	2	1	0	1	0	3	3	4	4	3	4	4	4	4	3	1	1	1	1	1	1	1	1	1	0	0
1450	0	73	1	1	0	0	3	2	2	0	0	0	1	3	2	2	2	2	2	2	3	2	2	1	0	0	0	0	0	0	0	0	0	0	0	0	0	0	4	4	3	3	4	4	4	4	4	0	0
1451	0	36	4	1	0	1	4	6	1	3	2	1	1	2	3	2	1	2	2	3	3	0	2	3	1	3	3	3	2	3	1	2	2	3	2	2	2	2	1	4	1	1	4	4	4	1	1	0	0
1452	1	50	1	0	0	0	3	10	3	2	0	1	2	3	3	2	2	3	0	1	0	0	2	1	0	1	0	2	0	2	2	0	3	2	2	2	1	2	2	4	4	4	4	4	4	4	4	0	1
1453	0	58	3	1	0	0	3	6	1	0	3	2	3	2	2	0	1	1	0	2	3	3	3	3	3	3	2	3	1	2	1	4	3	1	3	3	1	1	2	1	1	2	2	4	2	3	1	0	0
1454	1	53	3	1	0	1	2	2	0	1	0	0	1	3	1	1	1	1	0	0	1	0	1	0	1	1	0	0	0	0	0	3	4	0	4	4	0	1	3	4	2	2	3	4	4	3	2	0	1
1455	1	20	4	0	1	0	3	8	0	0	0	1	0	0	0	0	1	0	0	1	0	1	2	2	0	1	1	1	4	4	4	4	4	4	4	3	4	3	1	2	2	1	1	1	1	1	1	0	0
1456	1	48	4	1	0	0	4	4	1	3	2	2	3	2	3	2	2	3	1	3	3	3	2	3	2	3	2	2	1	0	1	3	2	1	4	3	2	0	4	4	1	4	4	1	4	4	4	0	1
1457	1	48	3	1	0	0	2	1	2	1	2	1	2	2	3	1	2	2	3	2	1	0	1	0	1	2	0	2	1	1	0	4	3	0	3	3	1	0	3	4	2	2	4	4	3	3	3	0	1
1458	0	45	1	1	0	0	4	12	1	1	1	1	1	1	1	0	2	1	0	2	0	0	0	0	0	0	0	0	2	2	1	1	1	1	1	1	1	2	2	4	1	3	3	4	4	4	1	0	0
1459	0	60	1	1	0	0	2	8	1	2	3	3	0	2	3	2	3	3	3	3	1	0	3	2	0	3	2	3	0	0	0	4	1	0	4	4	0	0	4	4	2	3	4	3	4	4	4	0	1
1460	0	50	3	1	0	1	2	3	3	3	2	2	3	2	3	2	2	2	3	2	3	3	3	2	2	2	2	2	2	2	0	2	2	2	3	2	1	1	3	4	1	2	4	1	2	3	3	0	0
1461	0	40	4	1	0	0	3	1	1	1	2	3	3	1	1	0	2	1	0	3	2	2	2	1	0	3	0	3	1	0	0	4	3	0	4	3	0	0	3	1	1	3	3	3	1	1	1	0	0
1462	1	23	1	1	0	0	2	2	2	1	2	2	1	1	1	0	1	1	0	1	0	0	1	1	0	3	1	2	1	2	1	1	1	2	3	2	2	2	1	4	1	1	4	3	3	3	2	0	1
1463	1	33	4	1	0	0	3	3	2	3	2	2	3	3	3	3	2	3	2	2	1	0	2	1	1	1	0	3	1	2	0	3	3	1	3	2	2	1	1	4	1	2	3	3	1	2	1	0	0
1464	1	55	3	1	0	0	2	3	3	3	3	3	2	3	3	3	3	3	3	3	3	0	2	2	1	2	0	3	1	1	1	3	3	1	3	3	1	2	2	4	3	3	3	1	2	3	2	0	1
1465	0	61	2	1	0	0	2	2	2	2	3	3	1	1	1	2	2	2	3	3	3	0	2	3	0	3	0	3	0	2	1	3	1	2	2	1	1	0	4	4	1	2	4	3	4	4	3	0	0
1466	1	52	4	1	0	0	2	2	3	1	3	3	3	2	3	2	2	2	3	2	1	0	2	2	1	3	0	3	0	0	0	4	3	0	3	4	0	0	2	4	2	2	3	3	3	3	2	0	0
1467	1	38	2	1	0	0	3	5	1	3	2	3	1	2	2	3	1	1	2	2	3	0	1	1	1	1	3	3	1	0	0	2	0	0	1	2	1	0	2	4	2	2	4	4	4	4	4	0	1
1468	1	18	3	0	1	1	3	8	1	1	0	0	0	0	0	1	1	1	1	2	1	1	2	2	0	0	0	0	3	4	4	4	4	4	4	4	4	3	1	1	2	1	1	1	1	1	1	0	0
1469	0	38	2	1	0	0	2	8	2	2	1	2	1	3	2	2	2	2	1	2	1	0	0	1	1	1	1	3	1	0	0	3	2	2	2	2	2	2	3	4	2	2	4	4	4	4	3	0	1
1470	0	19	3	0	1	1	4	5	0	1	0	0	0	1	1	1	1	1	1	1	1	1	2	2	1	1	1	0	3	4	4	4	4	4	3	4	3	4	1	1	1	1	1	1	1	1	1	0	0
1471	0	31	4	1	0	0	1	1	3	3	3	2	2	2	2	1	2	1	2	2	1	1	1	1	1	1	1	1	1	1	0	4	1	0	3	3	1	1	3	3	1	4	3	4	1	4	1	0	1
1472	1	35	4	1	0	0	3	12	2	3	3	3	3	3	3	3	2	3	1	2	1	1	1	2	1	1	1	2	2	1	1	3	3	1	2	3	2	3	4	4	1	4	4	4	4	3	1	0	0
1473	1	18	4	0	0	0	1	1	3	3	3	3	3	3	2	2	2	2	3	2	2	0	1	2	2	1	2	3	1	0	1	3	2	1	2	2	2	1	2	4	1	2	1	4	1	4	3	0	0
1474	1	49	2	1	0	0	2	1	1	1	2	1	2	1	1	1	1	1	1	1	1	0	1	1	1	1	0	3	2	0	1	3	1	1	2	2	0	0	1	4	1	2	3	2	3	2	1	0	1
1475	1	33	5	1	0	0	3	6	3	3	3	3	2	1	2	3	2	2	1	3	2	1	2	1	1	3	0	1	1	1	0	3	2	2	3	2	2	1	4	4	1	3	4	4	4	1	1	0	1
1476	0	46	4	1	0	0	2	2	3	0	3	2	2	1	2	1	1	1	1	3	1	0	1	0	0	1	0	1	0	1	0	3	2	0	3	4	0	0	3	4	1	3	3	2	2	2	1	0	1
1477	1	50	5	1	0	0	3	3	2	2	3	3	3	3	3	3	3	2	2	2	0	0	0	2	1	2	0	1	0	0	0	4	4	0	3	3	0	0	4	4	3	4	3	4	4	4	2	0	1
1478	1	20	4	0	1	0	3	8	0	0	0	1	0	0	0	0	1	0	0	1	0	1	2	2	0	1	1	1	4	4	4	4	4	4	4	3	4	3	1	2	2	1	1	1	1	1	1	0	0
1479	1	50	3	1	0	0	2	1	3	3	3	3	3	2	2	1	2	2	1	2	1	0	3	1	2	2	0	0	1	1	1	3	2	3	3	3	1	4	3	4	2	2	3	1	3	3	3	0	1
1480	0	61	2	1	0	0	4	8	3	3	3	3	3	3	3	3	3	2	2	2	1	2	1	0	0	2	1	2	1	2	0	4	3	0	3	3	2	0	4	4	2	3	4	4	2	2	1	0	0
1481	0	35	4	1	0	0	2	1	3	3	2	3	2	1	1	2	1	2	2	1	1	1	1	1	2	1	1	3	0	0	0	3	3	0	3	3	1	0	3	4	3	3	3	3	3	3	2	0	1
1482	0	41	2	1	0	0	3	6	1	1	2	2	2	1	1	2	1	1	2	1	1	0	1	1	1	1	0	1	0	0	0	1	2	1	1	1	1	1	2	4	2	2	3	3	3	3	3	0	1
1483	1	20	4	0	1	1	4	8	0	0	1	0	1	1	1	0	2	1	1	1	1	1	2	2	0	0	0	0	4	4	3	3	3	4	3	3	3	4	1	1	1	1	1	2	1	1	1	0	0
1484	1	24	5	1	1	1	4	6	1	0	0	0	0	0	1	0	0	1	0	0	1	1	2	1	0	0	1	1	4	4	4	4	4	3	3	4	3	3	1	1	1	1	1	1	1	1	1	0	0
1485	0	23	4	1	1	0	4	3	1	0	0	0	1	0	0	0	1	1	1	1	0	1	0	1	1	0	0	1	4	4	4	4	3	4	3	4	4	4	1	1	1	1	1	2	1	1	1	0	0
1486	1	30	3	1	0	0	4	4	3	2	2	2	2	2	2	2	2	2	3	3	3	0	2	0	0	0	0	1	1	1	1	2	1	1	3	1	1	1	2	4	2	3	4	4	1	4	4	0	0
1487	1	19	3	0	1	1	4	8	0	0	0	0	0	0	0	0	1	1	1	1	1	0	2	2	0	0	0	0	4	4	4	4	3	4	4	4	3	3	1	1	1	1	1	1	1	1	1	0	0
1488	1	38	3	1	0	0	4	3	1	3	3	2	2	2	2	3	2	3	2	2	2	2	2	2	2	2	2	2	0	0	0	2	1	1	3	3	1	1	3	4	1	4	4	3	3	3	3	0	0
1489	1	18	4	0	1	0	4	6	1	0	0	0	0	0	1	0	0	1	0	0	1	1	2	1	0	0	1	1	4	4	4	4	4	3	3	4	3	3	1	1	1	1	1	1	1	1	1	0	0
1490	0	46	2	1	0	0	2	2	2	1	3	1	2	1	3	1	2	2	1	2	1	1	1	1	2	2	0	1	1	0	0	3	1	0	4	4	1	0	4	4	2	3	4	4	4	4	4	0	0
1491	0	37	4	0	0	0	2	1	1	2	3	3	3	3	1	2	2	3	1	3	2	2	1	1	1	0	1	1	2	1	1	3	3	1	2	2	2	1	3	4	2	4	3	4	1	1	2	0	0
1492	0	50	4	1	0	0	2	2	3	2	3	2	2	3	3	3	3	3	2	2	2	1	3	3	2	2	2	3	2	2	3	2	2	2	3	3	2	3	4	4	4	4	3	3	3	4	3	0	0
1493	1	69	4	1	0	1	4	8	0	1	0	1	0	1	0	0	1	1	1	1	1	0	2	1	0	0	1	0	3	4	4	4	4	3	4	4	3	3	1	1	2	1	1	1	1	1	1	0	0
1494	1	38	1	1	0	0	2	1	2	1	1	1	3	3	1	2	1	2	2	2	0	0	0	0	2	2	0	3	2	3	1	3	2	2	1	2	1	1	1	4	2	2	3	3	3	4	1	0	0
1495	1	22	4	0	1	0	4	8	0	0	0	0	0	0	0	1	0	2	1	1	1	1	2	1	0	0	0	0	4	4	3	4	4	4	3	4	3	4	1	1	1	1	1	1	1	1	2	0	0
1496	1	21	4	0	0	0	2	5	1	1	2	1	1	1	1	1	1	1	1	3	2	0	1	2	1	1	1	3	2	2	0	1	0	1	4	2	0	1	2	4	3	2	4	4	1	4	1	0	0
1497	0	28	5	0	0	1	3	6	1	1	3	1	0	3	3	2	1	1	2	2	2	2	1	2	2	1	2	1	0	1	0	2	1	3	1	3	2	0	2	3	2	3	1	4	1	1	1	0	0
1498	1	19	4	0	1	1	4	9	1	1	0	0	0	0	0	0	1	1	1	1	1	0	1	0	1	0	0	0	3	4	3	4	4	3	4	4	3	4	1	1	1	1	1	1	1	1	1	0	0
1499	1	52	4	1	0	0	3	5	0	0	0	1	0	0	0	0	0	1	1	2	1	1	2	2	0	0	0	0	4	4	4	3	4	4	4	4	4	3	1	1	1	1	1	2	1	1	1	0	0
1500	1	38	4	1	0	1	3	1	3	2	3	2	3	3	3	2	2	2	3	2	2	1	3	1	1	3	0	1	1	0	0	3	3	2	3	3	2	0	3	4	2	3	3	3	2	1	2	0	0
1501	0	45	3	1	1	1	4	6	1	0	0	0	0	0	1	0	0	1	0	0	1	1	2	1	0	0	1	1	4	4	4	4	4	3	3	4	3	3	1	1	1	1	1	1	1	1	1	0	0
1502	0	48	1	1	0	0	4	8	3	1	3	3	0	2	3	2	3	2	3	3	3	1	0	3	0	2	1	3	0	1	0	4	3	0	3	3	1	0	3	4	4	3	4	4	4	3	3	0	0
1503	1	19	4	0	1	1	4	8	0	0	1	0	1	1	1	0	2	1	1	1	1	1	2	2	0	0	0	0	4	4	3	3	3	4	3	3	3	4	1	1	1	1	1	2	1	1	1	0	0
1504	1	52	3	1	0	0	3	2	2	2	2	2	2	3	3	2	2	2	1	2	2	0	1	1	1	1	1	1	1	1	1	2	3	3	3	2	1	1	3	4	2	3	2	4	4	4	1	0	0
1505	1	19	4	0	1	0	4	8	0	0	0	0	0	0	0	0	1	1	0	1	0	1	2	2	0	0	0	0	4	4	3	4	4	3	4	3	3	3	1	2	2	1	1	1	1	1	1	0	0
1506	1	69	3	1	0	0	3	2	1	2	3	3	3	3	3	2	2	2	2	2	2	0	2	2	2	2	2	2	1	1	1	4	2	2	3	3	1	1	2	4	1	2	4	1	4	1	1	0	0
1507	1	44	2	1	0	0	3	5	2	3	3	3	3	3	3	2	3	2	2	3	3	2	3	3	2	2	2	3	1	2	2	2	2	3	2	2	2	2	4	4	1	4	4	4	4	4	4	0	1
1508	0	19	4	0	1	1	3	8	1	1	0	0	0	0	0	1	1	1	1	2	1	1	2	2	0	0	0	0	3	4	4	4	4	4	4	4	4	3	1	1	2	1	1	1	1	1	1	0	0
1509	1	61	3	1	0	0	2	1	3	2	3	2	2	3	2	1	2	1	3	3	2	0	2	1	0	1	0	2	0	1	0	4	1	0	4	3	1	1	4	4	1	4	4	1	4	4	4	0	1
1510	1	29	4	1	1	0	4	4	0	0	0	0	0	0	1	0	0	1	1	1	1	1	0	2	0	1	0	0	4	4	4	4	3	4	3	3	4	3	1	1	1	1	1	2	1	1	1	0	0
1511	1	43	1	1	0	0	3	6	2	1	3	3	2	2	3	3	2	2	2	3	2	0	3	1	0	3	2	3	2	3	3	1	1	3	2	2	1	1	2	4	3	3	4	4	4	4	4	0	0
1512	1	35	4	1	0	0	2	1	2	1	3	3	2	3	2	2	2	2	1	3	2	0	2	0	1	0	0	1	1	2	0	0	2	2	1	3	1	1	2	4	3	3	4	4	4	4	3	0	1
1513	1	42	4	0	0	0	2	1	2	2	3	2	3	1	1	3	1	1	2	3	1	0	1	1	1	3	1	2	1	1	1	3	3	1	3	2	2	2	3	4	3	3	3	3	3	3	3	0	1
1514	1	48	3	1	0	0	2	1	3	3	3	3	3	1	3	2	3	2	3	2	1	0	2	2	1	2	2	3	0	0	0	4	4	0	4	4	0	0	4	4	4	4	4	4	4	4	4	0	1
1515	1	52	3	1	0	0	3	2	1	1	3	3	1	1	3	1	2	2	3	2	2	0	2	2	1	2	1	3	1	1	0	1	1	1	3	3	1	1	4	4	4	4	4	4	4	4	4	0	1
1516	1	67	3	1	0	0	3	1	0	0	3	0	0	0	1	1	1	2	3	0	0	0	0	0	0	0	0	0	0	0	0	4	4	0	0	4	0	0	4	4	4	4	4	4	4	4	4	0	1
1517	0	68	2	1	0	0	2	2	0	0	0	0	0	0	0	0	0	0	0	0	0	0	3	0	0	3	0	3	0	0	0	4	1	0	3	3	2	0	3	4	3	3	4	1	4	4	4	0	0
1518	1	34	4	1	0	0	4	17	3	3	3	3	2	3	2	3	1	2	1	1	2	0	1	1	1	1	1	2	1	1	1	2	3	1	3	3	1	0	2	4	3	4	4	4	4	1	4	0	0
1519	1	41	5	1	1	0	3	4	2	2	1	2	2	3	1	2	2	2	1	1	0	0	1	1	1	1	0	1	1	1	0	3	3	0	2	3	2	1	3	4	3	3	3	4	3	2	2	0	1
1520	0	31	5	0	1	0	2	1	3	3	3	2	3	2	3	1	1	1	3	1	1	0	3	1	0	1	0	2	1	0	0	4	2	0	3	4	1	0	2	1	2	3	3	4	1	4	1	0	0
1521	0	18	4	0	1	0	4	8	1	1	0	0	0	1	0	0	1	0	1	1	1	1	2	2	0	0	0	1	3	4	4	4	4	3	4	4	3	3	1	1	1	1	1	1	1	1	1	0	0
1522	1	21	4	0	1	1	4	8	0	0	0	0	0	0	0	0	1	1	0	1	0	1	2	2	0	0	0	0	4	4	3	4	4	3	4	3	3	3	1	2	2	1	1	1	1	1	1	0	0
1523	0	40	4	1	0	0	0	1	2	1	2	1	2	2	2	1	2	2	3	1	2	0	2	0	2	2	1	2	1	2	1	3	0	1	1	0	1	1	4	4	3	3	4	3	1	3	3	0	1
1524	1	25	4	0	0	0	3	3	0	3	3	0	1	3	3	3	2	2	1	3	3	0	0	0	1	3	0	1	1	0	0	3	1	1	3	1	1	1	3	1	1	3	3	2	1	1	1	0	0
1525	1	56	2	1	0	0	4	5	2	2	2	2	3	1	2	1	2	1	2	2	2	1	2	1	0	1	0	2	1	1	1	3	0	1	3	3	1	0	3	4	1	3	4	4	2	3	2	0	0
1526	0	40	4	1	0	0	1	1	3	1	3	2	3	3	2	2	2	2	2	1	2	1	2	2	1	2	2	2	0	0	0	2	4	2	4	3	0	2	2	1	1	2	2	4	4	1	1	0	1
1527	1	34	1	1	0	0	4	8	1	1	1	2	2	1	1	1	2	1	1	2	2	1	1	3	0	3	2	3	3	3	3	1	0	3	0	0	3	3	3	4	3	2	2	4	3	3	2	0	0
1528	1	20	3	0	1	1	4	8	0	0	0	0	1	0	1	0	2	1	1	1	1	1	2	2	0	0	0	0	4	4	4	3	3	4	3	4	4	4	1	2	1	1	1	1	1	1	2	0	0
1529	1	52	4	1	0	0	2	2	3	3	3	3	3	2	3	1	3	3	3	3	2	0	1	1	0	2	0	3	0	0	0	4	4	0	3	4	0	0	4	4	4	4	4	4	4	4	4	0	1
1530	0	71	3	1	0	0	2	1	2	1	3	2	2	3	3	2	2	1	3	1	2	0	1	1	1	1	1	2	0	0	0	4	3	0	4	4	0	0	4	4	4	4	4	4	4	4	4	0	1
1531	0	65	3	1	0	0	4	6	2	2	2	2	1	1	1	1	2	2	2	2	2	0	1	0	0	1	0	3	2	2	1	3	2	2	3	3	1	2	3	4	1	1	4	1	3	3	1	0	1
1532	0	52	3	1	0	0	3	1	0	0	0	0	0	0	2	1	1	1	0	0	1	0	1	1	1	3	3	3	0	0	0	0	2	0	3	0	0	0	1	4	2	2	4	4	4	4	4	0	1
1533	1	62	2	1	0	1	3	4	3	2	3	3	3	2	3	2	2	2	3	3	3	0	3	2	1	2	0	3	1	0	0	4	2	0	3	3	0	0	4	4	2	4	4	4	4	3	3	0	1
1534	1	35	5	0	0	0	4	15	3	3	3	3	3	2	3	2	3	3	3	2	3	0	3	2	2	3	1	2	2	2	2	3	3	2	2	2	2	2	4	4	2	4	1	4	1	4	4	0	0
1535	1	50	1	0	0	0	4	4	3	3	3	1	3	1	3	1	1	3	1	3	1	0	2	1	0	0	3	3	1	1	2	4	2	4	3	4	1	1	3	4	4	3	4	4	4	4	4	0	0
1536	0	40	5	1	0	0	3	5	2	1	3	3	3	2	2	2	3	2	2	3	2	2	3	2	2	2	2	2	1	2	1	3	3	1	3	3	1	1	3	4	2	2	4	4	4	4	3	0	1
1537	1	65	1	1	0	0	4	4	2	2	3	2	0	1	2	0	2	1	3	3	3	0	0	0	0	0	1	1	0	0	0	3	1	0	3	1	1	0	4	4	2	4	4	3	4	4	1	0	1
1538	1	42	4	1	0	0	2	1	2	2	2	2	3	2	3	2	2	2	2	2	1	0	1	0	1	1	0	1	1	1	1	2	3	1	3	3	1	2	2	4	2	4	3	4	3	4	3	0	1
1539	0	21	4	0	0	0	0	1	3	3	3	3	3	3	3	3	3	3	3	3	3	0	3	2	0	0	0	3	0	0	0	4	4	0	4	4	0	0	4	1	2	4	4	4	4	4	4	0	0
1540	1	34	5	1	0	0	3	3	2	3	3	3	2	1	1	3	1	1	1	3	1	0	0	0	1	2	0	3	2	3	1	2	2	1	1	2	1	0	2	4	1	2	4	4	3	4	2	0	1
1541	1	30	4	0	0	0	2	2	3	3	3	3	3	3	2	3	3	2	3	3	3	1	1	0	1	1	1	2	2	1	0	3	2	0	4	4	1	1	3	4	1	3	1	4	1	1	2	0	0
1542	1	30	3	0	0	0	4	8	0	1	1	1	0	0	0	0	1	2	1	1	1	0	0	2	0	0	0	0	4	4	3	3	3	4	4	3	4	3	1	1	2	1	1	2	1	1	1	0	0
1543	0	28	3	1	0	0	3	2	3	2	3	2	2	2	3	2	2	2	1	2	1	0	0	2	1	2	0	2	1	0	0	3	2	2	3	3	1	0	3	4	2	2	4	4	1	4	3	0	0
1544	1	70	3	1	0	0	2	1	3	3	3	3	3	3	3	2	2	2	3	3	3	0	2	2	0	0	0	3	0	0	0	4	3	0	3	3	0	0	3	4	4	4	4	1	4	3	3	0	0
1545	0	48	2	1	0	0	2	2	3	2	2	2	2	2	2	2	2	2	3	2	2	0	2	0	0	2	0	2	0	0	0	2	1	2	2	2	0	1	3	4	3	3	4	3	4	3	3	0	1
1546	1	65	2	1	0	0	4	2	2	0	1	2	1	3	3	1	2	1	0	1	0	0	0	0	0	2	0	1	2	2	2	4	2	1	2	3	1	0	1	1	1	2	1	1	2	1	1	0	0
1547	1	69	2	1	0	0	3	5	2	2	3	3	3	2	2	2	2	3	3	3	3	0	2	2	1	2	0	3	1	1	0	1	2	2	3	3	1	1	2	4	3	4	4	1	3	3	1	0	1
1548	1	19	4	0	0	0	2	3	2	3	1	2	2	1	1	2	2	1	1	1	2	2	1	0	1	3	1	2	2	1	2	2	1	1	2	1	1	2	3	3	1	3	4	4	1	3	2	0	1
1549	1	47	3	1	0	1	4	10	3	1	3	3	3	2	2	1	2	1	2	3	2	2	2	2	0	2	0	1	0	1	0	4	3	1	4	3	1	1	4	4	3	3	4	4	4	4	3	0	1
1550	0	25	3	1	0	1	2	1	1	2	3	3	3	3	3	2	1	2	2	1	1	2	1	0	0	0	0	2	1	1	0	3	3	1	3	3	3	0	3	3	3	4	3	4	1	3	1	0	1
1551	0	50	2	1	0	1	3	4	2	2	2	2	2	1	2	2	2	1	1	2	1	0	0	0	0	0	0	1	1	1	2	3	2	3	3	2	3	1	1	1	3	3	4	1	4	3	3	0	1
1552	0	32	1	1	0	0	2	1	1	2	3	3	0	3	3	3	3	3	1	1	1	2	1	1	3	3	3	2	2	2	2	0	1	1	3	0	0	0	2	1	1	2	1	1	3	3	1	0	0
1553	1	61	2	1	0	0	3	3	2	1	1	1	1	3	3	1	2	1	1	1	0	0	0	1	0	3	0	2	1	1	1	2	2	1	1	1	3	1	2	4	3	2	1	1	2	1	2	0	0
1554	0	70	4	1	0	0	2	2	1	1	3	3	3	3	3	1	1	3	3	3	3	0	2	2	1	3	0	2	0	0	0	4	4	0	4	4	0	0	3	4	1	2	4	1	4	4	4	0	0
1555	0	18	4	0	1	1	4	8	1	0	1	1	0	0	0	0	0	1	0	1	1	0	1	0	0	0	0	1	4	4	4	3	4	4	4	4	3	4	1	2	1	1	1	2	1	1	1	0	0
1556	1	43	1	1	0	0	4	1	3	3	3	3	3	2	1	3	2	3	1	3	3	3	3	3	3	3	3	3	0	0	0	4	4	0	3	3	0	0	3	4	4	2	4	4	4	4	4	0	1
1557	1	54	3	0	0	0	3	8	3	3	3	3	3	3	3	3	3	3	3	3	3	0	0	3	2	3	1	3	0	0	0	3	3	0	3	4	0	0	4	4	1	4	4	4	1	4	4	0	0
1558	0	69	4	1	0	0	3	3	2	2	3	2	3	1	2	2	2	2	3	2	2	0	0	0	0	2	0	3	0	0	1	3	3	0	3	3	0	0	2	4	3	3	4	4	4	3	3	0	1
1559	0	21	3	0	1	0	4	3	1	0	0	0	1	0	0	0	1	1	1	1	0	1	0	1	1	0	0	1	4	4	4	4	3	4	3	4	4	4	1	1	1	1	1	2	1	1	1	0	0
1560	1	48	4	1	0	1	2	2	3	3	3	3	3	2	3	3	3	3	2	3	2	0	1	1	1	1	0	3	1	1	0	4	3	1	4	3	0	0	4	4	2	2	4	4	4	4	4	0	1
1561	1	30	2	1	0	0	3	2	0	1	2	1	1	2	2	1	1	1	0	1	1	1	2	1	2	3	1	2	3	3	3	1	1	1	1	1	2	2	2	4	2	3	3	4	1	3	3	0	0
1562	1	52	1	1	0	0	3	16	0	0	0	0	0	0	0	0	0	0	0	0	0	0	0	0	0	0	0	0	1	0	0	0	0	0	1	4	0	0	3	4	3	3	4	4	4	4	3	0	1
1563	1	20	4	0	1	1	4	8	0	0	0	0	1	0	1	0	2	1	1	1	1	1	2	2	0	0	0	0	4	4	4	3	3	4	3	4	4	4	1	2	1	1	1	1	1	1	2	0	0
1564	1	30	1	1	0	0	2	1	1	1	2	2	1	1	1	1	1	2	1	1	2	0	0	2	1	1	1	2	1	1	0	3	2	1	1	1	1	0	3	4	4	4	3	3	1	3	1	0	1
1565	1	52	3	1	0	0	3	2	2	2	2	2	2	2	2	2	2	2	2	3	1	0	2	2	0	1	0	3	2	1	2	2	1	2	4	2	0	1	3	3	4	3	4	3	4	3	2	0	1
1566	1	63	3	1	0	0	3	4	1	1	2	2	2	2	3	3	2	3	2	2	3	0	3	1	0	2	0	3	2	2	2	1	1	1	3	2	1	1	3	4	2	3	3	1	3	3	3	0	0
1567	1	40	2	1	0	0	4	5	3	2	3	3	2	3	3	2	2	2	1	2	2	0	1	1	0	1	0	3	1	2	1	2	2	2	3	2	1	1	2	4	2	3	4	4	4	4	3	0	0
1568	0	21	4	0	0	0	2	1	3	3	2	2	2	3	3	3	3	2	1	3	0	3	3	1	0	2	0	2	3	1	2	3	4	1	3	1	1	1	3	1	1	2	1	4	1	1	1	0	0
1569	0	50	1	0	0	0	4	1	2	2	3	3	3	2	3	3	2	2	2	2	1	0	1	1	1	1	0	1	2	1	0	4	2	2	3	3	1	0	2	3	1	2	3	4	4	4	3	0	0
1570	0	21	4	0	1	0	3	12	0	0	1	0	0	0	0	1	1	1	0	0	1	1	2	0	0	1	0	0	4	4	4	4	4	4	4	3	3	4	1	1	1	2	1	2	1	1	1	0	0
1571	1	31	3	1	0	0	3	2	2	1	2	2	2	2	2	2	2	2	2	3	2	0	3	2	1	2	2	3	3	2	3	3	1	1	2	2	2	3	3	4	1	3	4	4	4	4	3	0	1
1572	1	52	3	1	0	0	3	1	3	3	3	3	3	1	3	2	3	3	2	3	3	1	2	2	1	2	1	3	0	0	0	3	1	2	3	3	1	1	3	4	4	3	4	1	4	4	4	0	1
1573	0	52	4	1	0	0	1	1	3	1	3	2	2	2	3	1	1	2	1	3	1	1	1	0	1	2	0	3	0	1	0	0	1	1	4	3	1	1	4	4	2	3	4	3	4	3	3	0	0
1574	1	54	3	1	0	0	2	1	2	2	3	2	3	2	3	2	2	2	2	2	3	0	2	2	1	3	2	1	1	0	0	4	2	1	4	3	1	0	3	4	3	4	4	4	4	4	4	0	1
1575	1	40	3	1	0	0	3	2	2	1	3	3	2	3	3	2	2	2	1	2	1	0	0	1	0	2	0	1	1	0	1	2	2	1	2	2	1	1	3	4	1	3	3	2	2	2	1	0	1
1576	0	40	4	1	1	0	4	8	1	0	0	0	0	0	1	0	1	1	1	1	1	1	1	2	1	0	1	0	3	3	4	4	3	4	4	4	4	3	1	1	1	1	1	1	1	1	1	0	0
1577	1	42	3	1	0	0	3	2	3	3	3	3	2	3	3	2	2	3	3	3	3	1	3	2	0	2	3	3	1	1	1	0	1	1	1	2	1	0	4	4	4	4	4	4	4	4	4	0	1
1578	1	50	1	1	0	0	0	1	3	1	3	3	3	3	2	0	1	1	1	3	1	1	3	1	0	3	1	3	0	1	1	3	0	2	3	1	1	1	2	4	1	1	2	1	4	3	1	0	0
1579	0	48	4	1	0	0	2	1	1	1	3	2	2	2	2	1	2	1	1	1	1	1	2	1	1	1	1	1	1	1	0	3	2	1	3	3	1	1	3	4	1	3	4	3	4	4	3	0	1
1580	1	21	3	0	0	0	4	2	3	2	1	1	2	2	2	0	2	0	0	2	2	2	2	0	1	2	2	2	2	2	2	2	2	2	1	1	2	2	2	4	2	3	1	2	1	2	2	0	0
1581	1	65	1	1	0	0	2	1	3	3	3	2	3	3	2	2	2	2	3	3	2	0	0	1	1	1	0	3	0	0	0	2	1	2	2	2	1	0	4	4	4	4	4	4	4	4	4	0	0
1582	1	63	2	1	0	1	4	3	1	0	3	1	3	3	3	3	1	1	1	1	1	1	1	1	1	1	0	0	0	0	0	0	1	0	4	3	0	0	3	4	1	2	4	1	4	4	4	0	1
1583	1	63	4	1	0	0	4	16	3	3	3	3	3	3	3	2	3	3	3	3	3	0	2	2	0	2	0	3	1	1	1	4	4	1	3	3	1	1	3	4	4	3	4	4	4	4	4	0	1
1584	1	55	3	1	0	0	2	2	2	2	2	3	2	3	3	3	3	2	2	3	2	1	1	3	0	1	0	3	3	4	2	2	1	1	3	3	3	2	2	4	2	2	4	4	4	4	4	0	1
1585	0	66	3	1	0	0	4	2	2	2	3	3	3	3	3	2	2	2	2	3	2	0	2	2	2	2	0	3	1	1	0	3	2	1	3	3	1	0	3	4	2	2	4	1	4	3	3	0	0
1586	0	39	4	1	0	0	3	1	0	0	3	0	3	1	3	0	1	1	0	1	0	0	2	0	0	2	0	0	1	1	0	3	3	1	3	3	1	0	2	4	1	2	3	3	3	1	1	0	1
1587	1	37	4	1	1	0	3	3	2	1	3	2	1	2	2	2	1	2	2	2	1	0	0	0	0	0	0	1	1	1	1	2	2	1	1	1	1	0	3	4	4	4	4	4	4	4	4	0	0
1588	0	43	2	1	0	0	3	1	2	2	1	3	1	2	1	2	1	2	2	2	2	2	1	1	1	2	1	1	1	2	1	2	1	1	2	1	2	2	2	4	1	3	4	4	3	4	3	0	0
1589	0	37	4	1	0	0	0	1	0	0	2	2	2	1	3	0	1	1	2	1	1	0	0	0	0	1	0	0	1	0	0	3	1	0	4	3	0	0	3	4	1	4	4	4	4	3	2	0	1
1590	1	35	4	1	0	0	3	16	1	1	1	0	3	0	1	1	1	1	0	1	0	0	0	0	1	1	1	1	1	0	0	0	2	1	1	1	1	0	3	4	3	3	4	4	4	3	1	0	0
1591	1	70	2	1	0	0	3	3	2	2	2	2	2	2	2	2	2	1	2	0	0	0	0	0	0	3	0	3	1	1	1	2	2	2	2	3	1	2	4	4	3	4	3	1	3	3	3	0	1
1592	1	51	4	1	0	0	4	15	1	3	1	1	1	2	1	2	1	1	3	3	1	0	1	1	1	2	3	3	1	1	0	1	0	0	1	2	1	0	2	4	1	2	3	3	4	3	1	0	0
1593	1	21	4	0	1	0	3	8	1	1	0	0	0	0	0	1	1	1	1	2	1	1	2	2	0	0	0	0	3	4	4	4	4	4	4	4	4	3	1	1	2	1	1	1	1	1	1	0	0
1594	0	54	4	1	0	0	3	8	3	1	1	1	1	2	1	1	1	1	2	2	1	0	1	0	0	1	1	1	1	0	0	2	2	1	3	2	2	0	3	4	2	2	4	4	3	3	1	0	1
1595	1	63	3	1	0	0	2	2	1	1	2	1	0	1	1	1	0	0	3	3	0	0	0	3	0	3	0	0	0	0	0	2	0	0	0	0	0	0	1	4	2	2	3	1	4	4	4	0	0
1596	0	70	2	1	0	0	2	1	2	1	3	3	2	2	3	1	1	2	1	1	0	0	0	0	0	3	0	3	2	1	0	3	2	0	3	3	2	0	2	4	1	2	3	1	4	3	3	0	0
1597	0	51	1	1	0	0	3	5	1	1	3	2	2	2	1	2	2	2	1	2	1	1	1	1	1	2	1	2	1	2	2	2	2	2	2	1	1	2	3	2	2	4	3	4	3	3	3	0	1
1598	0	22	4	0	1	1	2	1	0	0	3	3	3	2	3	0	3	1	3	0	0	0	1	0	0	0	0	3	0	0	0	3	3	0	4	4	0	0	2	1	1	3	1	4	1	1	1	0	0
1599	1	51	4	1	0	0	0	3	3	2	3	3	2	1	2	1	2	2	2	3	2	0	1	3	0	2	1	3	1	0	0	3	3	1	3	3	1	0	2	4	2	2	3	3	3	3	2	0	1
1600	1	35	0	1	0	0	1	1	2	2	2	1	2	3	3	2	2	2	1	2	2	2	0	1	1	1	1	2	1	1	2	2	1	2	2	2	2	2	3	4	1	1	3	4	3	3	3	0	0
1601	1	51	4	1	0	0	2	2	3	1	1	0	0	2	3	0	1	1	1	3	0	0	0	0	0	2	1	2	0	2	0	4	3	0	4	4	1	0	4	4	2	4	3	4	3	4	3	0	1
1602	1	27	5	0	1	0	4	8	0	1	0	0	0	0	1	1	1	0	1	0	1	1	2	2	0	1	0	0	4	4	4	4	4	3	4	4	3	3	1	2	1	2	1	1	1	1	1	0	0
1603	1	68	2	1	0	0	2	1	3	3	3	3	3	0	0	1	2	2	2	2	2	0	1	2	0	2	1	1	1	1	0	2	1	0	3	2	0	0	3	4	3	3	3	1	4	3	3	0	0
1604	1	51	4	1	0	1	3	5	1	1	3	3	3	1	3	3	2	3	2	2	2	1	1	1	1	1	0	1	0	1	0	3	3	1	3	3	1	0	3	4	3	3	3	4	4	4	3	0	1
1605	0	23	4	0	1	0	4	11	0	1	1	1	0	0	0	1	0	2	1	0	1	0	1	1	0	1	0	1	4	3	4	3	3	4	3	4	3	3	1	1	1	1	1	2	1	1	2	0	0
1606	1	68	3	1	0	0	3	1	3	2	3	2	3	2	2	1	2	2	1	3	3	0	3	3	1	3	0	3	0	0	0	4	0	0	4	3	0	0	2	4	2	2	4	1	4	4	3	0	1
1607	1	84	4	1	0	0	2	1	2	0	3	2	3	3	2	2	1	0	3	3	3	0	1	3	0	3	0	3	0	0	0	0	2	0	0	3	2	0	3	4	1	3	4	1	4	2	1	0	1
1608	1	38	4	1	0	0	2	4	3	3	3	3	1	3	3	3	2	2	3	2	1	1	0	1	1	1	0	3	1	0	0	4	1	1	1	3	1	1	4	4	1	4	4	4	4	4	4	0	1
1609	1	44	1	1	0	0	4	4	3	3	3	3	3	1	0	2	2	2	2	3	2	0	3	3	0	3	0	3	2	1	1	2	1	2	0	2	3	2	2	4	2	2	3	4	4	3	3	0	0
1610	0	30	3	0	0	0	1	1	2	1	1	1	2	2	2	0	1	2	1	2	0	0	1	0	1	2	0	0	0	1	0	3	2	0	3	4	2	1	4	3	1	2	4	3	1	1	2	0	0
1611	1	31	4	1	0	0	4	12	3	3	3	3	3	3	3	3	3	3	3	3	3	0	2	0	0	1	0	1	0	0	0	4	0	2	4	4	4	4	3	4	2	4	4	4	1	1	4	0	1
1612	1	71	4	1	1	0	4	8	1	1	0	0	0	1	0	0	1	0	1	1	1	1	2	2	0	0	0	1	3	4	4	4	4	3	4	4	3	3	1	1	1	1	1	1	1	1	1	0	0
1613	0	24	3	0	0	0	3	2	3	1	2	2	2	3	2	1	2	2	1	3	0	3	2	1	1	1	3	1	1	2	3	2	2	0	3	1	2	2	4	4	2	3	1	4	1	4	3	0	0
1614	1	45	4	1	0	0	3	12	2	2	2	2	1	3	3	2	3	2	2	2	2	1	2	2	2	0	0	2	2	2	3	2	2	2	3	2	3	2	2	1	1	2	4	2	3	2	1	0	0
1615	1	27	4	1	0	0	4	2	2	3	2	2	1	1	1	2	1	1	2	2	3	1	1	1	1	1	1	2	1	2	1	2	3	2	1	1	1	1	2	4	2	2	4	4	1	4	3	0	1
1616	0	54	3	1	0	0	2	2	2	2	3	2	3	2	2	2	1	1	2	2	1	1	1	0	1	1	0	1	1	1	1	3	2	0	3	3	1	0	3	4	1	4	2	4	3	3	3	0	0
1617	1	20	4	0	0	0	1	2	2	2	3	3	3	2	2	1	1	1	2	2	1	0	0	0	1	0	1	2	1	1	0	3	2	1	1	1	1	1	3	4	2	2	3	4	1	1	1	0	0
1618	0	69	3	1	0	0	2	1	2	3	3	3	2	2	2	2	2	3	3	3	2	2	2	2	2	3	0	2	0	0	0	4	2	0	3	3	1	0	4	4	3	4	4	4	4	4	4	0	1
1619	1	24	4	0	0	0	4	3	2	2	2	2	2	2	2	2	2	2	2	2	2	2	2	2	2	2	2	2	0	0	0	4	4	0	4	4	1	1	3	3	3	3	4	4	4	4	4	0	0
1620	1	31	4	1	0	0	3	15	1	2	2	1	3	2	2	2	2	1	2	3	3	0	1	1	0	1	0	1	0	0	0	3	1	1	4	2	1	0	3	4	2	2	4	4	4	4	4	0	1
1621	0	71	4	1	0	0	3	2	1	2	2	2	2	2	2	2	2	2	2	2	1	0	1	1	1	1	0	2	1	0	0	1	2	1	3	3	2	2	2	4	2	3	4	1	4	4	1	0	1
1622	1	18	4	0	1	1	4	8	0	0	0	0	1	0	1	0	2	1	1	1	1	1	2	2	0	0	0	0	4	4	4	3	3	4	3	4	4	4	1	2	1	1	1	1	1	1	2	0	0
1623	1	40	3	1	0	1	3	2	3	3	3	3	3	3	3	3	3	3	3	3	3	0	2	2	0	2	0	3	2	2	2	2	2	1	3	3	3	1	3	4	1	4	4	3	4	4	4	0	1
1624	1	38	4	0	0	0	2	1	2	2	3	2	2	2	2	1	1	2	1	2	2	2	2	2	1	3	0	3	1	0	0	4	2	0	4	4	0	0	3	4	2	3	4	4	1	4	4	0	0
1625	1	67	3	1	0	0	4	10	2	1	3	2	2	1	2	1	1	1	3	2	2	1	2	2	1	1	1	1	1	1	1	3	2	2	3	2	2	1	2	4	3	3	4	4	4	4	4	0	1
1626	1	33	4	1	0	0	2	1	3	2	2	2	2	2	1	1	2	2	1	2	1	0	1	2	1	2	2	2	1	1	1	2	3	1	2	2	1	1	2	4	2	3	3	2	1	1	1	0	1
1627	0	63	2	1	0	1	3	4	0	0	3	3	3	3	3	3	3	3	3	3	0	0	0	0	0	2	0	3	0	0	0	4	2	0	0	3	0	0	4	4	3	4	4	4	4	3	3	0	1
1628	1	45	4	1	0	0	3	1	3	2	2	3	3	3	2	2	2	3	3	3	3	0	0	2	0	1	1	3	1	2	1	0	0	0	4	4	0	0	3	4	3	4	3	4	3	3	3	0	1
1629	0	59	3	1	0	0	3	6	3	1	3	2	3	2	1	2	3	3	2	3	1	0	1	1	1	2	1	3	0	0	1	3	2	0	3	4	1	0	3	4	2	4	4	4	4	4	4	0	1
1630	1	20	4	0	1	0	4	8	1	1	0	0	0	1	0	0	1	0	1	1	1	1	2	2	0	0	0	1	3	4	4	4	4	3	4	4	3	3	1	1	1	1	1	1	1	1	1	0	0
1631	0	46	2	1	0	0	2	3	2	1	0	2	1	0	1	1	2	0	0	2	1	1	0	0	0	1	0	1	2	1	1	2	2	1	3	3	1	0	2	3	3	3	4	4	4	3	1	0	0
1632	1	19	4	0	1	0	4	8	0	1	1	1	0	0	0	0	1	2	1	1	1	0	0	2	0	0	0	0	4	4	3	3	3	4	4	3	4	3	1	1	2	1	1	2	1	1	1	0	0
1633	1	32	4	1	0	0	2	1	3	2	3	3	1	3	3	1	2	2	3	1	3	0	2	0	0	2	0	2	0	0	0	4	3	0	4	4	0	0	4	4	2	4	3	4	4	1	1	0	1
1634	1	47	4	1	0	0	2	2	2	3	2	2	2	1	2	2	2	2	1	1	3	0	2	1	1	2	0	2	1	1	1	3	2	0	3	2	0	1	2	4	1	3	3	1	1	1	1	0	0
1635	1	50	3	0	0	0	3	4	2	1	3	1	3	2	2	2	2	2	2	1	3	0	1	1	1	1	1	3	2	2	1	3	1	2	3	2	2	1	3	4	2	3	1	4	1	3	3	0	0
1636	1	50	4	1	0	0	2	2	3	3	2	2	2	1	2	2	2	2	1	1	2	0	2	2	1	2	0	3	1	0	1	3	2	1	3	3	1	1	3	4	1	3	3	4	4	4	3	0	1
1637	1	38	4	1	0	0	4	1	2	1	3	2	2	3	3	3	2	2	1	1	1	0	2	2	1	2	1	1	2	2	3	2	2	2	3	2	3	3	2	4	3	3	3	3	3	2	3	0	1
1638	0	47	3	1	0	0	3	3	2	2	3	2	2	1	2	2	2	2	1	3	2	0	0	0	0	0	0	0	1	1	1	4	3	1	2	3	1	0	4	4	1	2	4	4	3	3	1	0	1
[truncated: 21 more columns]
